# Supplementary material for: Identification of transforming growth factor-beta-regulated microRNAs and the microRNA-targetomes in primary lung fibroblasts
Source: PLoS One. 2017 Sep 14;12(9):e0183815. doi: 10.1371/journal.pone.0183815 (PMC5599028; doi:10.1371/journal.pone.0183815)
Supplement: S1 Tables — The top 1,500 most IP-enriched probes of each of the four IP experiments are ranked based on the IP/T ratios. The miRNA-targetomes of the unstimulated and TGF-β1-stimulated lung fibroblasts were defined as the overlap of the top 1,500 most IP-enriched probes in the fibroblasts of the two control subjects (see Fig 5). (XLSX) [file pone.0183815.s001.xlsx]

## Sheet: Top 1,500 enriched probes
	S1 Table. Top 1,500 Ago2-IP-enriched probes of each IP experiment and the identified genes in the miRNA-targetomes.
	Unstimulated lung fibroblasts of control 1					Unstimulated lung fibroblasts of control 2					TGF-β1-stimulated lung fibroblasts of control 1					TGF-β1-stimulated lung fibroblasts of control 2
	Rank	ProbeName	IP/T ratio	Gene Symbol		Rank	ProbeName	IP/T ratio	GeneSymbol		Rank	ProbeName	IP/T ratio	Gene Symbol		Rank	ProbeName	IP/T ratio	Gene Symbol
	1	A_21_P0014166	50.5497	LOC100506379		1	A_21_P0014166	39.5905	LOC100506379		1	A_19_P00320619	31.6999	ZNF876P		1	A_32_P144908	34.3741	ZNF254
	2	A_33_P3388067	37.2132	ZNF735		2	A_23_P95930	32.783	HMGA2		2	A_33_P3217230	26.0776	ZNF91		2	A_33_P3217230	33.814	ZNF91
	3	A_32_P109036	35.4959	ZNF493		3	A_32_P109036	32.355	ZNF493		3	A_32_P109036	25.3843	ZNF493		3	A_21_P0000650	30.4613	ZNF253
	4	A_23_P4041	25.6671	PCTP		4	A_23_P4041	32.1194	PCTP		4	A_23_P59855	23.1585	ZNF138		4	A_23_P56298	28.0149	ZNF430
	5	A_24_P22981	24.3805	ZNF253		5	A_24_P42446	28.1665	PURG		5	A_32_P144908	21.9137	ZNF254		5	A_24_P19268	27.143	ZNF714
	6	A_23_P95930	23.73	HMGA2		6	A_32_P144908	25.1556	ZNF254		6	A_23_P501080	20.326	ZNF92		6	A_32_P46191	26.9042	ZNF727
	7	A_33_P7289027	22.8365	LOC401320		7	A_21_P0000650	24.2716	ZNF253		7	A_23_P4041	19.3168	PCTP		7	A_24_P358619	25.9341	ZNF99
	8	A_23_P355289	22.6644	AFG3L1P		8	A_23_P95736	23.4211	ZNF429		8	A_33_P3260322	18.8404	NR6A1		8	A_23_P339687	25.8378	ZNF675
	9	A_33_P3217230	22.57	ZNF91		9	A_24_P358619	23.0008	ZNF99		9	A_23_P95736	18.7554	ZNF429		9	A_23_P95736	25.798	ZNF429
	10	A_23_P56298	22.4218	ZNF430		10	A_24_P19268	22.7515	ZNF714		10	A_33_P3222744	18.5306	ZNF117		10	A_19_P00316726	25.5941	MIR3916
	11	A_32_P144908	21.1452	ZNF254		11	A_23_P355289	22.6797	AFG3L1P		11	A_24_P19268	18.2299	ZNF714		11	A_33_P3260322	24.5442	NR6A1
	12	A_23_P95736	20.5594	ZNF429		12	A_33_P7289027	21.6444	LOC401320		12	A_32_P46191	18.1159	ZNF727		12	A_23_P4041	24.0417	PCTP
	13	A_21_P0000650	19.875	ZNF253		13	A_32_P46191	21.4184	ZNF727		13	A_21_P0000650	17.9344	ZNF253		13	A_23_P95930	23.8375	HMGA2
	14	A_33_P3260322	19.6135	NR6A1		14	A_23_P339687	21.3552	ZNF675		14	A_33_P3736691	17.8178	ZNF430		14	A_33_P3418611	23.8236	ZNF729
	15	A_21_P0012415	18.721	XLOC_l2_010013		15	A_19_P00316726	20.8793	MIR3916		15	A_33_P3340385	17.4116	ZNF43		15	A_32_P68148	23.7895	ZNF738
	16	A_19_P00316726	18.5112	MIR3916		16	A_24_P22981	20.754	ZNF253		16	A_23_P339687	17.3916	ZNF675		16	A_23_P501080	23.1409	ZNF92
	17	A_24_P19268	18.3355	ZNF714		17	A_32_P68148	20.4943	ZNF738		17	A_24_P358619	17.0547	ZNF99		17	A_33_P3736691	22.428	ZNF430
	18	A_24_P358619	18.2589	ZNF99		18	A_23_P56298	20.066	ZNF430		18	A_23_P398172	15.9236	FAM135A		18	A_33_P3273266	21.0884	LOC441666
	19	A_23_P165239	18.2125	ZNF208		19	A_33_P3273266	19.6951	LOC441666		19	A_32_P68148	15.7535	ZNF738		19	A_21_P0014166	20.1683	LOC100506379
	20	A_32_P46191	18.1773	ZNF727		20	A_23_P501080	19.6321	ZNF92		20	A_23_P56298	15.5695	ZNF430		20	A_24_P358868	19.9581	ZNF728
	21	A_23_P339687	17.974	ZNF675		21	A_33_P3260322	19.5321	NR6A1		21	A_24_P100016	15.4179	ZNF486		21	A_23_P305210	19.7466	ZNF680
	22	A_24_P122921	17.2139	BCL2L11		22	A_33_P3418611	19.0287	ZNF729		22	A_33_P3418611	15.4051	ZNF729		22	A_23_P355289	19.4992	AFG3L1P
	23	A_23_P398172	17.0844	FAM135A		23	A_23_P305210	18.9801	ZNF680		23	A_23_P156310	15.3851	SKP2		23	A_23_P67702	19.2933	ZNF85
	24	A_23_P156310	16.9275	SKP2		24	A_23_P142310	18.8882	MKNK2		24	A_33_P3273266	15.3077	LOC441666		24	A_23_P28042	18.9587	ZNF737
	25	A_32_P68148	16.8514	ZNF738		25	A_24_P122921	18.3987	BCL2L11		25	A_19_P00316726	15.0532	MIR3916		25	A_23_P155939	18.6836	ZNF595
	26	A_33_P3273266	16.7831	LOC441666		26	A_23_P156310	17.7891	SKP2		26	A_23_P155939	14.9564	ZNF595		26	A_33_P3711933	18.3481	ARHGAP42
	27	A_24_P935491	16.4548	COL3A1		27	A_23_P67702	17.3638	ZNF85		27	A_23_P95930	14.893	HMGA2		27	A_24_P402836	17.8882	ZNF141
	28	A_33_P3418611	15.9762	ZNF729		28	A_33_P3736691	16.9101	ZNF430		28	A_24_P22981	14.3007	ZNF253		28	A_24_P281801	17.8861	ZNF732
	29	A_23_P501080	15.8219	ZNF92		29	A_32_P205637	16.1649	PARD6B		29	A_33_P3217332	13.5564	ZNF93		29	A_24_P100016	17.773	ZNF486
	30	A_24_P358868	15.7178	ZNF728		30	A_33_P3243332	15.7793	ARHGAP42		30	A_23_P153855	13.5465	ZNF492		30	A_24_P252497	17.4031	TRIB1
	31	A_33_P3379017	15.3689	HIC2		31	A_24_P281801	15.5803	ZNF732		31	A_23_P67702	13.4874	ZNF85		31	A_33_P3650491	17.1483	LMCD1-AS1
	32	A_33_P3736691	15.2494	ZNF430		32	A_33_P3368139	15.4912	MAP3K1		32	A_33_P7289027	13.3815	LOC401320		32	A_33_P7289027	17.1134	LOC401320
	33	A_33_P3238690	15.212	TET2		33	A_23_P153855	15.3767	ZNF492		33	A_24_P358868	13.3263	ZNF728		33	A_23_P21316	16.8836	PRUNE
	34	A_23_P417974	15.0048	AQP11		34	A_33_P3217332	15.3263	ZNF93		34	A_24_P205036	13.2912	ZNF676		34	A_23_P165239	16.8751	ZNF208
	35	A_19_P00320619	14.9025	ZNF876P		35	A_23_P428129	15.2828	CDKN1C		35	A_24_P122921	12.8095	BCL2L11		35	A_23_P156310	16.7934	SKP2
	36	A_24_P897062	14.7668	ZNF736		36	A_24_P402836	15.2667	ZNF141		36	A_24_P332862	11.922	ZNF493		36	A_24_P122921	16.7449	BCL2L11
	37	A_24_P402836	14.7194	ZNF141		37	A_24_P332862	15.1923	ZNF493		37	A_23_P417974	11.8933	AQP11		37	A_24_P332862	16.7182	ZNF493
	38	A_23_P67702	14.6064	ZNF85		38	A_24_P358868	15.1365	ZNF728		38	A_24_P402836	11.8429	ZNF141		38	A_33_P3217332	16.6964	ZNF93
	39	A_33_P3320010	14.5268	SCML2		39	A_23_P165239	15.0507	ZNF208		39	A_23_P355289	11.7369	AFG3L1P		39	A_23_P142310	16.2675	MKNK2
	40	A_23_P59855	14.4029	ZNF138		40	A_24_P77904	14.7941	HOXA10		40	A_24_P281801	11.613	ZNF732		40	A_23_P398172	16.2354	FAM135A
	41	A_23_P42116	14.3204	PPT2		41	A_24_P100016	14.7051	ZNF486		41	A_22_P00013489	11.5318	lnc-RP11-33N16.1.1-2		41	A_23_P59855	15.754	ZNF138
	42	A_23_P155939	14.1042	ZNF595		42	A_23_P59855	14.326	ZNF138		42	A_23_P129064	10.9679	GATM		42	A_23_P45087	15.6172	ZNF107
	43	A_23_P28042	14.0098	ZNF737		43	A_23_P42116	14.1176	PPT2		43	A_33_P3324383	10.9167	FIGNL2		43	A_24_P897062	15.554	ZNF736
	44	A_24_P100016	13.8279	ZNF486		44	A_24_P252497	13.9505	TRIB1		44	A_23_P142310	10.8699	MKNK2		44	A_23_P417974	14.3262	AQP11
	45	A_33_P3421163	13.7218	TP53INP1		45	A_23_P45087	13.7381	ZNF107		45	A_23_P305210	10.731	ZNF680		45	A_33_P3368139	14.2207	MAP3K1
	46	A_23_P121141	13.5769	ASTE1		46	A_24_P897062	13.6864	ZNF736		46	A_33_P3659678	10.7145	NR6A1		46	A_21_P0011685	13.9967	XLOC_l2_006665
	47	A_32_P205637	13.4031	PARD6B		47	A_21_P0006957	13.5258	lnc-AKR1C2-3		47	A_24_P252497	10.5582	TRIB1		47	A_24_P205036	13.9399	ZNF676
	48	A_23_P428129	13.2193	CDKN1C		48	A_22_P00013489	13.0231	lnc-RP11-33N16.1.1-2		48	A_33_P3221443	10.4549	ZNF254		48	A_33_P3324383	13.2509	FIGNL2
	49	A_33_P3217332	13.1859	ZNF93		49	A_24_P218001	13.0097	ZNF273		49	A_24_P177568	10.3866	ZNF431		49	A_23_P428129	13.0998	CDKN1C
	50	A_23_P153855	13.1568	ZNF492		50	A_23_P155939	13.0004	ZNF595		50	A_33_P3379017	10.3537	HIC2		50	A_33_P3252630	12.6461	ZNF254
	51	A_33_P3243332	13.036	ARHGAP42		51	A_23_P28042	12.9504	ZNF737		51	A_33_P3368139	10.3386	MAP3K1		51	A_23_P88580	12.5914	ARID3B
	52	A_24_P332862	13.0351	ZNF493		52	A_24_P205036	12.9395	ZNF676		52	A_24_P218001	10.3371	ZNF273		52	A_33_P3379017	12.5301	HIC2
	53	A_24_P205036	13.0247	ZNF676		53	A_33_P3295550	12.8469	TET1		53	A_23_P165239	10.1764	ZNF208		53	A_33_P3221443	12.3634	ZNF254
	54	A_24_P281801	12.9906	ZNF732		54	A_33_P3379017	12.7738	HIC2		54	A_24_P897062	10.0588	ZNF736		54	A_23_P155765	12.2708	HMGB2
	55	A_23_P328074	12.9713	SALL1		55	A_33_P3272921	12.595	ARID3A		55	A_23_P28042	10.0545	ZNF737		55	A_23_P42116	12.2426	PPT2
	56	A_33_P3302916	12.9639	BACH2		56	A_33_P3421163	12.2403	TP53INP1		56	A_23_P215956	9.90841	MYC		56	A_24_P218001	12.1155	ZNF273
	57	A_33_P3252630	12.9296	ZNF254		57	A_33_P3359473	12.2272	SUV420H2		57	A_33_P3252630	9.7772	ZNF254		57	A_33_P3395758	12.0927	C14orf28
	58	A_24_P112447	12.7343	ENTPD7		58	A_24_P935491	12.2116	COL3A1		58	A_23_P42116	9.75001	PPT2		58	A_33_P3367917	12.0326	SSH2
	59	A_33_P3295550	12.7242	TET1		59	A_33_P3659678	12.1162	NR6A1		59	A_22_P00019896	9.64807	lnc-KDM5A-3		59	A_22_P00013489	11.9794	lnc-RP11-33N16.1.1-2
	60	A_22_P00013489	12.6444	lnc-RP11-33N16.1.1-2		60	A_23_P88580	12.0733	ARID3B		60	A_24_P161813	9.64757	LOC441666		60	A_33_P3659678	11.6357	NR6A1
	61	A_33_P3336397	12.4504	LOC100506688		61	A_33_P3255914	11.8679	MYLIP		61	A_22_P00016107	9.62054	lnc-THSD4-4		61	A_33_P3338335	11.6163	MIDN
	62	A_21_P0000921	12.3996	LINC01352		62	A_24_P177568	11.829	ZNF431		62	A_23_P428129	9.44647	CDKN1C		62	A_33_P3255914	11.5993	MYLIP
	63	A_33_P3234020	12.3668	IGDCC3		63	A_23_P215956	11.8237	MYC		63	A_33_P3237403	9.42112	ZNF100		63	A_33_P3371055	11.405	RAB1A
	64	A_33_P3659678	12.3277	NR6A1		64	A_33_P3238690	11.7692	TET2		64	A_33_P3359473	8.96501	SUV420H2		64	A_24_P161813	11.2586	LOC441666
	65	A_22_P00023586	12.249	HOXA9		65	A_33_P3252630	11.7514	ZNF254		65	A_23_P328074	8.83449	SALL1		65	A_22_P00008473	11.241	KCNA3
	66	A_23_P142310	12.2467	MKNK2		66	A_24_P274615	11.7254	ARRDC3		66	A_33_P3376636	8.80139	OPA3		66	A_33_P3881812	11.2075	IRGM
	67	A_21_P0010940	12.093	SLC9B1		67	A_23_P39237	11.4652	ZFP36		67	A_23_P45087	8.70455	ZNF107		67	A_33_P3359473	10.9968	SUV420H2
	68	A_23_P205074	12.0885	SLC46A3		68	A_33_P3340385	11.3695	ZNF43		68	A_33_P3881812	8.67475	IRGM		68	A_33_P3252635	10.8532	ZNF254
	69	A_33_P3368139	11.8566	MAP3K1		69	A_32_P139229	11.2098	ZNF543		69	A_33_P3252635	8.65066	ZNF254		69	A_23_P215956	10.8117	MYC
	70	A_23_P88580	11.8533	ARID3B		70	A_24_P161813	11.19	LOC441666		70	A_21_P0011731	8.64157	ZNF728		70	A_33_P3399638	10.7833	ZNF257
	71	A_24_P289383	11.8031	CHD7		71	A_23_P417974	11.0538	AQP11		71	A_23_P155765	8.63367	HMGB2		71	A_33_P3272921	10.7566	ARID3A
	72	A_33_P3243667	11.7468	ZNF678		72	A_33_P3883912	11.0279	ZCCHC10		72	A_24_P189739	8.57909	DUSP16		72	A_23_P431410	10.7198	RBMS1
	73	A_32_P225355	11.4499	CPEB2		73	A_23_P155765	10.9276	HMGB2		73	A_24_P52697	8.57798	H19		73	A_33_P3244473	10.704	LRRC1
	74	A_24_P81900	11.4147	SLC2A3		74	A_33_P3338335	10.9047	MIDN		74	A_33_P3255914	8.57036	MYLIP		74	A_33_P3366048	10.6459	NOL4L
	75	A_23_P215956	11.3642	MYC		75	A_33_P3395758	10.7817	C14orf28		75	A_33_P3243332	8.54185	ARHGAP42		75	A_32_P209230	10.4806	CITED4
	76	A_24_P218001	11.2028	ZNF273		76	A_23_P47885	10.6286	LRIG3		76	A_24_P117138	8.52	ZNF626		76	A_21_P0011731	10.3982	ZNF728
	77	A_33_P3324383	11.1882	FIGNL2		77	A_33_P3290567	10.6269	WEE1		77	A_33_P3247022	8.40926	CCNE2		77	A_24_P16249	10.3569	ZNF479
	78	A_23_P368195	11.1867	LSM11		78	A_19_P00322354	10.5121	MAGI2-AS3		78	A_32_P58937	8.31705	MBTD1		78	A_21_P0011686	10.3354	ZNF730
	79	A_24_P453921	11.1699	DPY19L1P1		79	A_33_P3247022	10.491	CCNE2		79	A_24_P944588	8.2323	ZNF682		79	A_32_P139229	10.2743	ZNF543
	80	A_33_P3361202	11.0849	CCSAP		80	A_23_P21316	10.4114	PRUNE		80	A_21_P0011685	8.01768	XLOC_l2_006665		80	A_23_P47885	10.1946	LRIG3
	81	A_23_P39237	10.9338	ZFP36		81	A_24_P289383	10.2808	CHD7		81	A_33_P3355386	8.00967	ZNF676		81	A_21_P0000112	10.1124	ZNF726
	82	A_33_P3359473	10.9094	SUV420H2		82	A_23_P94095	10.2313	ANKRD46		82	A_32_P139229	7.97404	ZNF543		82	A_23_P145863	10.1013	S100A11
	83	A_24_P161813	10.8329	LOC441666		83	A_23_P66260	10.1439	ZNF267		83	A_21_P0000112	7.87383	ZNF726		83	A_23_P94095	9.95784	ANKRD46
	84	A_33_P3304668	10.7659	COL1A1		84	A_33_P3323059	10.1365	ZNF320		84	A_21_P0012415	7.7173	XLOC_l2_010013		84	A_33_P3290567	9.9215	WEE1
	85	A_32_P178945	10.699	YOD1		85	A_23_P211047	10.1282	BACH1		85	A_33_P3395758	7.65883	C14orf28		85	A_23_P335039	9.86253	ZNF721
	86	A_33_P3237403	10.6386	ZNF100		86	A_33_P3376636	10.0945	OPA3		86	A_33_P3290567	7.6345	WEE1		86	A_32_P152767	9.78451	SKIDA1
	87	A_23_P94095	10.5838	ANKRD46		87	A_23_P24176	9.93531	CCNJ		87	A_23_P47885	7.56175	LRIG3		87	A_32_P167904	9.76678	ZNF681
	88	A_21_P0011686	10.5731	ZNF730		88	A_23_P46812	9.87446	CPEB3		88	A_21_P0014166	7.522	LOC100506379		88	A_21_P0000671	9.72845	MT1E
	89	A_33_P3272921	10.5431	ARID3A		89	A_32_P47754	9.87312	SLC2A14		89	A_21_P0009749	7.42273	ZNF91		89	A_23_P66241	9.72299	MT1M
	90	A_32_P139229	10.4595	ZNF543		90	A_23_P500998	9.82721	HOXA9		90	A_23_P88580	7.41341	ARID3B		90	A_24_P117138	9.68805	ZNF626
	91	A_33_P3255914	10.4535	MYLIP		91	A_24_P81900	9.65633	SLC2A3		91	A_33_P3376971	7.3653	CHAC1		91	A_23_P210554	9.62822	SPATA2
	92	A_23_P205623	10.4364	DDHD1		92	A_33_P3399638	9.64803	ZNF257		92	A_23_P24922	7.28318	LIPT2		92	A_33_P3421163	9.45372	TP53INP1
	93	A_33_P3364904	10.3667	ZNF662		93	A_23_P165668	9.63658	SLC35F5		93	A_24_P935491	7.27599	COL3A1		93	A_23_P363647	9.39585	DDX26B
	94	A_33_P3395758	10.3573	C14orf28		94	A_32_P178945	9.62633	YOD1		94	A_23_P208293	7.24907	PVRL2		94	A_24_P935491	9.37104	COL3A1
	95	A_24_P941376	10.3192	ZNF473		95	A_23_P258221	9.61162	ABCC5		95	A_22_P00007020	7.20685	ZNF337-AS1		95	A_23_P126593	9.23928	S100A11
	96	A_33_P3290567	10.2552	WEE1		96	A_21_P0008807	9.54231	lnc-OR4M2-7		96	A_23_P69188	7.06452	DPH3		96	A_33_P3247022	9.22567	CCNE2
	97	A_33_P3338335	10.2415	MIDN		97	A_33_P3269723	9.4809	ZSWIM7		97	A_22_P00002296	7.06198	lnc-C11orf1-1		97	A_24_P112447	9.16999	ENTPD7
	98	A_23_P82065	10.0514	ELOVL4		98	A_23_P431410	9.47373	RBMS1		98	A_33_P3272921	7.05751	ARID3A		98	A_33_P3376971	9.16675	CHAC1
	99	A_23_P66260	10.0387	ZNF267		99	A_23_P92261	9.42843	ECE2		99	A_23_P145863	7.05563	S100A11		99	A_33_P3376636	9.043	OPA3
	100	A_23_P128641	10.0073	USPL1		100	A_21_P0011731	9.37787	ZNF728		100	A_24_P286054	6.92382	ZFYVE16		100	A_23_P435521	9.03783	TMEM106A
	101	A_23_P45087	9.96976	ZNF107		101	A_33_P3252635	9.19657	ZNF254		101	A_21_P0000671	6.91281	MT1E		101	A_23_P311087	9.02567	ZNF281
	102	A_33_P3883912	9.81103	ZCCHC10		102	A_23_P28012	9.11674	ZNF682		102	A_32_P167904	6.81459	ZNF681		102	A_24_P77904	8.99927	HOXA10
	103	A_33_P3278118	9.79369	CASP3		103	A_24_P117138	9.06751	ZNF626		103	A_23_P335039	6.79237	ZNF721		103	A_33_P3211804	8.98178	RUNX1
	104	A_24_P252497	9.74936	TRIB1		104	A_23_P3204	9.06721	MAPK6		104	A_33_P3883912	6.71942	ZCCHC10		104	A_23_P151280	8.9562	COX14
	105	A_23_P363647	9.69857	DDX26B		105	A_23_P8452	9.05006	LFNG		105	A_33_P3338335	6.7029	MIDN		105	A_23_P74229	8.84523	STK40
	106	A_33_P3376636	9.62421	OPA3		106	A_23_P363647	8.98585	DDX26B		106	A_33_P3360204	6.69477	XLOC_l2_006958		106	A_32_P114284	8.76478	IKZF2
	107	A_21_P0008807	9.60737	lnc-OR4M2-7		107	A_33_P3881812	8.97752	IRGM		107	A_23_P258221	6.6928	ABCC5		107	A_24_P941376	8.75452	ZNF473
	108	A_33_P3256680	9.57835	MFHAS1		108	A_24_P769672	8.83429	C12orf73		108	A_21_P0000921	6.68531	LINC01352		108	A_23_P500998	8.69815	HOXA9
	109	A_33_P3711933	9.56473	ARHGAP42		109	A_23_P24365	8.79661	ANKRD49		109	A_33_P3234020	6.66328	IGDCC3		109	A_23_P208293	8.66835	PVRL2
	110	A_23_P396777	9.5334	PCGF3		110	A_23_P151280	8.76739	COX14		110	A_23_P126593	6.59261	S100A11		110	A_33_P3278118	8.65737	CASP3
	111	A_32_P194779	9.47734	ZBTB34		111	A_32_P194779	8.76412	ZBTB34		111	A_23_P86252	6.5512	PIGC		111	A_23_P121141	8.62354	ASTE1
	112	A_32_P489130	9.43148	BRWD3		112	A_33_P3237403	8.75977	ZNF100		112	A_33_P3371055	6.54134	RAB1A		112	A_23_P258221	8.61513	ABCC5
	113	A_23_P141484	9.33906	FAM222B		113	A_23_P382775	8.75335	BBC3		113	A_24_P274615	6.53573	ARRDC3		113	A_21_P0009117	8.60864	SPG7
	114	A_33_P3312212	9.31332	PRKAA1		114	A_21_P0000112	8.71475	ZNF726		114	A_33_P3284715	6.46419	SCARNA7		114	A_24_P769672	8.56693	C12orf73
	115	A_23_P47885	9.28726	LRIG3		115	A_23_P349310	8.70993	TNRC6A		115	A_33_P3211804	6.44342	RUNX1		115	A_33_P3237403	8.53305	ZNF100
	116	A_21_P0011731	9.28617	ZNF728		116	A_23_P216476	8.68873	ZBTB5		116	A_23_P165668	6.42927	SLC35F5		116	A_33_P3295550	8.51728	TET1
	117	A_24_P286054	9.03174	ZFYVE16		117	A_23_P410312	8.6879	C12orf76		117	A_21_P0009117	6.41672	SPG7		117	A_23_P66260	8.49061	ZNF267
	118	A_24_P52697	8.99877	H19		118	A_23_P115824	8.66804	HNRNPH3		118	A_24_P134727	6.37943	TFAM		118	A_33_P3243667	8.45539	ZNF678
	119	A_23_P11543	8.96275	FUCA1		119	A_23_P420196	8.65095	SOCS1		119	A_33_P3302916	6.36563	BACH2		119	A_23_P70249	8.40471	CDC25C
	120	A_23_P216476	8.95383	ZBTB5		120	A_33_P3302916	8.52212	BACH2		120	A_23_P431410	6.3643	RBMS1		120	A_22_P00025093	8.40368	PTPN3
	121	A_32_P167904	8.9098	ZNF681		121	A_33_P3371055	8.51922	RAB1A		121	A_23_P500998	6.32116	HOXA9		121	A_23_P24922	8.38199	LIPT2
	122	A_23_P333138	8.88931	MON2		122	A_33_P3221443	8.51878	ZNF254		122	A_23_P333138	6.30898	MON2		122	A_23_P252748	8.36749	ZNF195
	123	A_23_P258221	8.846	ABCC5		123	A_23_P411353	8.50932	ZCCHC5		123	A_23_P363647	6.28103	DDX26B		123	A_33_P3243332	8.35723	ARHGAP42
	124	A_24_P333663	8.81158	MAPK6		124	A_33_P3297444	8.5067	ABTB1		124	A_23_P205074	6.26116	SLC46A3		124	A_33_P3226810	8.33078	TNFSF10
	125	A_21_P0001717	8.8063	lnc-NLRP3-1		125	A_33_P3243667	8.4928	ZNF678		125	A_23_P94095	6.25941	ANKRD46		125	A_24_P286054	8.32411	ZFYVE16
	126	A_33_P3355386	8.73142	ZNF676		126	A_24_P399694	8.47235	ZCCHC3		126	A_23_P24176	6.2538	CCNJ		126	A_24_P274615	8.30024	ARRDC3
	127	A_32_P34003	8.72592	FIGN		127	A_33_P3342081	8.42152	PRDM1		127	A_22_P00017243	6.22407	lnc-UMPS-2		127	A_24_P81841	8.25155	CDKN1B
	128	A_33_P3650491	8.69875	LMCD1-AS1		128	A_23_P128641	8.41644	USPL1		128	A_23_P102391	6.20753	SLC40A1		128	A_23_P34628	8.24662	GTF2B
	129	A_33_P3254291	8.66785	CNOT4		129	A_32_P114284	8.33924	IKZF2		129	A_23_P74229	6.15939	STK40		129	A_21_P0014360	8.22287	LOC101927057
	130	A_32_P58937	8.6592	MBTD1		130	A_23_P69188	8.33794	DPH3		130	A_33_P3221680	6.08415	RPS28		130	A_23_P410312	8.22108	C12orf76
	131	A_33_P3221443	8.63934	ZNF254		131	A_24_P333663	8.31529	MAPK6		131	A_32_P205637	6.0802	PARD6B		131	A_21_P0011262	8.21151	XPO6
	132	A_23_P33196	8.59079	COL5A2		132	A_23_P141484	8.31104	FAM222B		132	A_23_P66241	6.06594	MT1M		132	A_23_P39237	8.19101	ZFP36
	133	A_23_P24365	8.58061	ANKRD49		133	A_23_P5339	8.30021	TMEM177		133	A_21_P0013212	6.05119	XLOC_l2_013439		133	A_24_P52697	8.16991	H19
	134	A_23_P349310	8.55447	TNRC6A		134	A_23_P86252	8.28048	PIGC		134	A_23_P349310	6.00819	TNRC6A		134	A_23_P140928	8.14809	TMC7
	135	A_24_P117138	8.5509	ZNF626		135	A_33_P3278118	8.2116	CASP3		135	A_33_P3275943	6.00458	PWWP2A		135	A_23_P69188	8.10536	DPH3
	136	A_23_P311087	8.51724	ZNF281		136	A_23_P335039	8.21139	ZNF721		136	A_23_P211047	5.98424	BACH1		136	A_32_P178945	8.08462	YOD1
	137	A_33_P3217819	8.49466	CCNE2		137	A_24_P52697	8.12976	H19		137	A_33_P3295550	5.97471	TET1		137	A_23_P86252	8.03675	PIGC
	138	A_33_P3269723	8.47195	ZSWIM7		138	A_24_P286054	8.07142	ZFYVE16		138	A_33_P3364904	5.9719	ZNF662		138	A_23_P5339	8.00769	TMEM177
	139	A_23_P420196	8.44858	SOCS1		139	A_33_P3711933	8.06599	ARHGAP42		139	A_33_P3238690	5.95758	TET2		139	A_33_P3883912	7.99443	ZCCHC10
	140	A_23_P62901	8.44529	BTG2		140	A_33_P3324383	8.02631	FIGNL2		140	A_23_P371266	5.95376	DNM3		140	A_23_P129358	7.9874	SETD6
	141	A_33_P3342081	8.40163	PRDM1		141	A_32_P58937	8.02083	MBTD1		141	A_23_P11543	5.9367	FUCA1		141	A_23_P92261	7.90109	ECE2
	142	A_23_P31721	8.37774	E2F5		142	A_24_P81841	8.0008	CDKN1B		142	A_33_P3388815	5.91197	FPGT		142	A_23_P340158	7.86145	ISCU
	143	A_23_P129358	8.3358	SETD6		143	A_32_P170481	7.9691	LOC100240735		143	A_23_P5339	5.83324	TMEM177		143	A_23_P141484	7.8458	FAM222B
	144	A_23_P429092	8.29758	HBS1L		144	A_23_P34628	7.94268	GTF2B		144	A_23_P127394	5.82705	CRY2		144	A_23_P11543	7.79978	FUCA1
	145	A_23_P412515	8.24531	CLDN12		145	A_32_P210202	7.93067	E2F7		145	A_24_P81841	5.79045	CDKN1B		145	A_23_P211047	7.78291	BACH1
	146	A_23_P350187	8.23099	TET2		146	A_23_P82065	7.90407	ELOVL4		146	A_23_P369701	5.78377	ABHD17C		146	A_23_P205074	7.76015	SLC46A3
	147	A_24_P605081	8.17508	PSMD5-AS1		147	A_23_P121141	7.87594	ASTE1		147	A_23_P160004	5.77869	UTY		147	A_24_P414269	7.75331	ALG3
	148	A_24_P399694	8.1661	ZCCHC3		148	A_23_P139143	7.85682	STX3		148	A_23_P141484	5.77352	FAM222B		148	A_33_P3360204	7.73976	XLOC_l2_006958
	149	A_23_P24176	8.16264	CCNJ		149	A_24_P16249	7.85303	ZNF479		149	A_23_P27636	5.76846	ZNF700		149	A_32_P58937	7.6878	MBTD1
	150	A_23_P92261	8.13911	ECE2		150	A_33_P3226810	7.82763	TNFSF10		150	A_32_P114284	5.7482	IKZF2		150	A_23_P127394	7.64706	CRY2
	151	A_33_P3388815	8.10789	FPGT		151	A_23_P415611	7.82033	SLC9B1		151	A_24_P74329	5.7466	ZNF493		151	A_24_P399694	7.59795	ZCCHC3
	152	A_23_P410312	8.05761	C12orf76		152	A_23_P411612	7.79154	SPRYD4		152	A_32_P34003	5.74563	FIGN		152	A_23_P128641	7.58507	USPL1
	153	A_33_P3282836	8.03334	RPS28		153	A_24_P112447	7.78871	ENTPD7		153	A_33_P3218955	5.73357	KDM6A		153	A_23_P82065	7.56693	ELOVL4
	154	A_24_P274615	7.99466	ARRDC3		154	A_23_P62901	7.77443	BTG2		154	A_23_P34628	5.72787	GTF2B		154	A_23_P3204	7.56443	MAPK6
	155	A_33_P3252635	7.98203	ZNF254		155	A_24_P414269	7.75997	ALG3		155	A_23_P2705	5.72494	LPAR6		155	A_23_P58321	7.52951	CCNA2
	156	A_23_P8452	7.95682	LFNG		156	A_33_P3271490	7.7403	RBMS1		156	A_23_P31721	5.7039	E2F5		156	A_32_P225355	7.52287	CPEB2
	157	A_23_P5339	7.93166	TMEM177		157	A_32_P62863	7.73508	SCHIP1		157	A_23_P152791	5.70373	SLC16A6		157	A_33_P3380682	7.51893	TBPL1
	158	A_33_P3371055	7.92766	RAB1A		158	A_24_P517252	7.68673	PRCD		158	A_23_P396777	5.69839	PCGF3		158	A_33_P3342081	7.4493	PRDM1
	159	A_23_P431410	7.92072	RBMS1		159	A_23_P345707	7.68154	TICRR		159	A_23_P66260	5.68831	ZNF267		159	A_22_P00002296	7.44443	lnc-C11orf1-1
	160	A_23_P365418	7.90121	ZNF783		160	A_32_P201979	7.67517	HECTD2		160	A_33_P3421163	5.63408	TP53INP1		160	A_33_P3316323	7.39244	RBMS1
	161	A_23_P3204	7.89638	MAPK6		161	A_23_P28953	7.64598	DNMT3B		161	A_32_P129950	5.61747	NHLRC3		161	A_24_P944588	7.34998	ZNF682
	162	A_33_P3284715	7.83989	SCARNA7		162	A_33_P3340718	7.61046	KDM6A		162	A_24_P413941	5.59933	C2orf69		162	A_33_P3376965	7.33707	CHAC1
	163	A_23_P27636	7.82795	ZNF700		163	A_23_P205074	7.58789	SLC46A3		163	A_23_P39237	5.58296	ZFP36		163	A_23_P24176	7.2966	CCNJ
	164	A_32_P170481	7.82695	LOC100240735		164	A_19_P00320619	7.55923	ZNF876P		164	A_33_P3418400	5.57744	ATG10		164	A_33_P3388806	7.21688	FPGT-TNNI3K
	165	A_23_P115824	7.79806	HNRNPH3		165	A_23_P145863	7.53486	S100A11		165	A_24_P42446	5.56553	PURG		165	A_32_P129950	7.20958	NHLRC3
	166	A_23_P102508	7.79154	SLC5A6		166	A_23_P74229	7.53261	STK40		166	A_23_P410312	5.55288	C12orf76		166	A_23_P165668	7.20591	SLC35F5
	167	A_23_P24922	7.78389	LIPT2		167	A_23_P46333	7.52699	MTF2		167	A_23_P128641	5.53603	USPL1		167	A_33_P3269723	7.19916	ZSWIM7
	168	A_22_P00016107	7.75842	lnc-THSD4-4		168	A_24_P278299	7.52133	ASB13		168	A_33_P3320010	5.5222	SCML2		168	A_23_P46333	7.08079	MTF2
	169	A_33_P3353345	7.65956	SULT4A1		169	A_22_P00002305	7.50953	MIR210		169	A_32_P209230	5.51875	CITED4		169	A_32_P194779	7.0504	ZBTB34
	170	A_23_P363826	7.53942	FBXO3		170	A_22_P00017243	7.47785	lnc-UMPS-2		170	A_23_P210608	5.51175	ZNF217		170	A_23_P2705	7.01182	LPAR6
	171	A_24_P189739	7.5133	DUSP16		171	A_33_P3361202	7.44522	CCSAP		171	A_33_P3227217	5.51149	SNORA81		171	A_24_P278172	7.00435	ZFAND5
	172	A_23_P155765	7.50247	HMGB2		172	A_22_P00007020	7.42538	ZNF337-AS1		172	A_23_P8452	5.48556	LFNG		172	A_22_P00007020	6.99972	ZNF337-AS1
	173	A_23_P58321	7.44714	CCNA2		173	A_33_P3356711	7.41904	ING3		173	A_32_P178945	5.47471	YOD1		173	A_23_P349310	6.99755	TNRC6A
	174	A_33_P3212490	7.37704	DICER1		174	A_24_P418816	7.35527	GPX7		174	A_24_P399694	5.46982	ZCCHC3		174	A_23_P258493	6.98721	LMNB1
	175	A_23_P156443	7.37328	KPNA5		175	A_23_P129358	7.33345	SETD6		175	A_23_P82693	5.45253	PABPC1		175	A_23_P141394	6.94399	WIPI1
	176	A_33_P3217218	7.36601	AGPAT5		176	A_23_P126593	7.32683	S100A11		176	A_23_P414273	5.44802	SMIM3		176	A_21_P0001717	6.88878	lnc-NLRP3-1
	177	A_32_P152767	7.35029	SKIDA1		177	A_24_P579356	7.324	ARHGAP28		177	A_33_P3350726	5.44127	PPARG		177	A_21_P0008807	6.88415	lnc-OR4M2-7
	178	A_24_P32118	7.32699	ZFYVE26		178	A_23_P311087	7.32298	ZNF281		178	A_33_P3361202	5.43457	CCSAP		178	A_23_P160004	6.8655	UTY
	179	A_24_P80776	7.31543	SMIM13		179	A_21_P0009117	7.32148	SPG7		179	A_23_P205623	5.43402	DDHD1		179	A_23_P333138	6.8583	MON2
	180	A_33_P3340718	7.2973	KDM6A		180	A_33_P3217218	7.31396	AGPAT5		180	A_23_P415611	5.43029	SLC9B1		180	A_23_P124252	6.83456	CAMK1D
	181	A_23_P145863	7.29513	S100A11		181	A_23_P152791	7.29487	SLC16A6		181	A_22_P00008473	5.41925	KCNA3		181	A_23_P368195	6.8141	LSM11
	182	A_23_P28953	7.26271	DNMT3B		182	A_23_P98382	7.26979	TIMM8B		182	A_23_P164089	5.41835	RFFL		182	A_23_P414273	6.80961	SMIM3
	183	A_23_P258493	7.25216	LMNB1		183	A_33_P3388815	7.26894	FPGT		183	A_33_P3342081	5.41677	PRDM1		183	A_23_P382775	6.79823	BBC3
	184	A_33_P3376971	7.23199	CHAC1		184	A_23_P70249	7.23469	CDC25C		184	A_33_P3339231	5.41545	UBN2		184	A_23_P157268	6.7965	CLDN12
	185	A_23_P13683	7.22733	ZBTB39		185	A_23_P46725	7.22716	EPC1		185	A_23_P48307	5.41544	PABPC3		185	A_23_P102508	6.7851	SLC5A6
	186	A_24_P312041	7.20541	PLAGL1		186	A_32_P313405	7.21711	LAMA1		186	A_24_P16249	5.37503	ZNF479		186	A_23_P67618	6.78026	ZNF792
	187	A_23_P211047	7.20109	BACH1		187	A_33_P3360204	7.2115	XLOC_l2_006958		187	A_24_P316102	5.36205	MLLT10		187	A_33_P3275943	6.77329	PWWP2A
	188	A_23_P98015	7.1964	CUTC		188	A_23_P208293	7.20489	PVRL2		188	A_33_P3323059	5.33055	ZNF320		188	A_32_P201979	6.75985	HECTD2
	189	A_22_P00010750	7.19634	YTHDF3		189	A_23_P33196	7.19977	COL5A2		189	A_21_P0011686	5.32701	ZNF730		189	A_32_P155631	6.74064	SDHD
	190	A_32_P47754	7.17128	SLC2A14		190	A_32_P209230	7.18216	CITED4		190	A_24_P8768	5.32583	MRPL20		190	A_24_P298545	6.68471	ZNF257
	191	A_23_P382775	7.16067	BBC3		191	A_33_P3320010	7.15103	SCML2		191	A_33_P3269723	5.31829	ZSWIM7		191	A_33_P3340025	6.67824	GINS1
	192	A_23_P127394	7.13574	CRY2		192	A_33_P3376971	7.13156	CHAC1		192	A_23_P336198	5.31431	GLCCI1		192	A_23_P102391	6.67097	SLC40A1
	193	A_24_P414269	7.1098	ALG3		193	A_33_P3212490	7.08197	DICER1		193	A_21_P0000477	5.30409	SNORA11B		193	A_33_P3423445	6.66838	ZNF730
	194	A_24_P418816	7.08008	GPX7		194	A_23_P151970	7.0471	FEM1B		194	A_23_P28012	5.29925	ZNF682		194	A_33_P3297444	6.66793	ABTB1
	195	A_33_P3391290	7.0448	NREP		195	A_23_P24922	7.04066	LIPT2		195	A_33_P3340718	5.2774	KDM6A		195	A_24_P929754	6.6614	MKNK2
	196	A_23_P34628	7.04467	GTF2B		196	A_23_P66241	7.01599	MT1M		196	A_22_P00025093	5.27136	PTPN3		196	A_33_P3361202	6.65973	CCSAP
	197	A_32_P62863	7.01283	SCHIP1		197	A_33_P3222744	6.9417	ZNF117		197	A_32_P850562	5.27045	ZNF337-AS1		197	A_23_P205623	6.60205	DDHD1
	198	A_33_P3340025	6.94055	GINS1		198	A_23_P368195	6.91269	LSM11		198	A_24_P397107	5.26668	CDC25A		198	A_23_P72770	6.58803	USP44
	199	A_23_P126593	6.93934	S100A11		199	A_21_P0005413	6.90944	LOC340340		199	A_24_P414269	5.26079	ALG3		199	A_22_P00019896	6.58528	lnc-KDM5A-3
	200	A_23_P415611	6.90511	SLC9B1		200	A_23_P121253	6.90609	TNFSF10		200	A_32_P152767	5.24674	SKIDA1		200	A_23_P62901	6.56535	BTG2
	201	A_24_P81841	6.90051	CDKN1B		201	A_23_P210554	6.88688	SPATA2		201	A_23_P143650	5.2391	DUSP18		201	A_33_P3388815	6.55031	FPGT
	202	A_33_P3339231	6.89194	UBN2		202	A_33_P3339231	6.85209	UBN2		202	A_23_P311087	5.21223	ZNF281		202	A_23_P139143	6.5372	STX3
	203	A_23_P69810	6.87729	AGPAT9		203	A_23_P340158	6.83879	ISCU		203	A_23_P329198	5.17459	NABP1		203	A_24_P74329	6.51749	ZNF493
	204	A_22_P00017243	6.86864	lnc-UMPS-2		204	A_32_P489130	6.80749	BRWD3		204	A_23_P68866	5.16303	UQCR10		204	A_23_P255916	6.51356	RPUSD3
	205	A_33_P3218955	6.85409	KDM6A		205	A_24_P929754	6.80239	MKNK2		205	A_23_P69810	5.14676	AGPAT9		205	A_33_P3271490	6.49143	RBMS1
	206	A_23_P19619	6.84652	HIVEP1		206	A_33_P3256347	6.79213	TIMM8B		206	A_23_P3204	5.14205	MAPK6		206	A_22_P00018247	6.47816	lnc-ZNF708-1
	207	A_23_P54205	6.84345	GPATCH2L		207	A_24_P944588	6.78535	ZNF682		207	A_21_P0000304	5.13291	SNORA13		207	A_24_P367602	6.47768	DUSP5P1
	208	A_23_P140373	6.84266	FLVCR2		208	A_23_P408996	6.76492	MBOAT1		208	A_23_P216476	5.11805	ZBTB5		208	A_24_P341187	6.47017	GBA2
	209	A_23_P500998	6.82934	HOXA9		209	A_32_P225355	6.75693	CPEB2		209	A_23_P156443	5.09862	KPNA5		209	A_33_P3260575	6.46909	CERCAM
	210	A_33_P3366048	6.8229	NOL4L		210	A_23_P353514	6.7499	MSL3		210	A_24_P929754	5.09187	MKNK2		210	A_23_P216476	6.46821	ZBTB5
	211	A_33_P3292812	6.77995	GPATCH2L		211	A_32_P196115	6.74131	ZSCAN25		211	A_33_P3340025	5.08077	GINS1		211	A_23_P401774	6.45658	ELMOD1
	212	A_24_P415845	6.76531	LIG4		212	A_23_P102058	6.73243	MATN3		212	A_23_P125348	5.06336	TRAPPC1		212	A_23_P115922	6.43422	EIF4EBP2
	213	A_23_P2998	6.76257	OXA1L		213	A_33_P3359753	6.7151	CCSAP		213	A_24_P298545	5.06207	ZNF257		213	A_23_P369701	6.41938	ABHD17C
	214	A_22_P00006999	6.76225	lnc-GGCT-1		214	A_23_P350187	6.71508	TET2		214	A_33_P3306834	5.05444	ZNF826P		214	A_23_P322756	6.41046	TET1
	215	A_33_P3356711	6.74307	ING3		215	A_21_P0000671	6.7101	MT1E		215	A_23_P200030	5.04925	FPGT		215	A_24_P330112	6.40775	MAGOHB
	216	A_24_P77904	6.71542	HOXA10		216	A_23_P202860	6.69202	CYP2R1		216	A_23_P400078	5.04781	MTHFR		216	A_24_P118938	6.40399	NOL4L
	217	A_24_P579356	6.70263	ARHGAP28		217	A_33_P3316323	6.67668	RBMS1		217	A_22_P00018172	5.0314	ZNF718		217	A_23_P24365	6.39652	ANKRD49
	218	A_22_P00007020	6.69309	ZNF337-AS1		218	A_33_P3218955	6.67498	KDM6A		218	A_33_P3254291	5.0288	CNOT4		218	A_21_P0012415	6.38969	XLOC_l2_010013
	219	A_32_P76060	6.64981	CTDSPL2		219	A_33_P3211804	6.61173	RUNX1		219	A_23_P102508	5.02217	SLC5A6		219	A_23_P48307	6.38864	PABPC3
	220	A_33_P3221341	6.64444	HECTD2		220	A_33_P3309551	6.57134	PTPRD		220	A_23_P150609	5.01443	IGF2		220	A_24_P928510	6.38001	THEM4
	221	A_24_P278299	6.63675	ASB13		221	A_23_P65712	6.56432	FAM103A1		221	A_23_P67618	5.01375	ZNF792		221	A_23_P168276	6.37301	TBPL1
	222	A_23_P74229	6.60192	STK40		222	A_23_P127394	6.56068	CRY2		222	A_24_P289383	5.01051	CHD7		222	A_32_P210202	6.36474	E2F7
	223	A_23_P8185	6.59236	DYNLT1		223	A_33_P3260575	6.54398	CERCAM		223	A_24_P605081	5.00674	PSMD5-AS1		223	A_23_P349406	6.35894	RIMKLA
	224	A_23_P113701	6.58678	PDGFA		224	A_23_P72568	6.53531	SNX4		224	A_32_P155631	4.99871	SDHD		224	A_24_P290354	6.35835	ZFAND5
	225	A_33_P3360204	6.57455	XLOC_l2_006958		225	A_23_P64129	6.51757	HTATIP2		225	A_21_P0000265	4.99213	SNORA45A		225	A_24_P312041	6.35184	PLAGL1
	226	A_23_P139143	6.56504	STX3		226	A_24_P406714	6.50957	MLLT10		226	A_22_P00007426	4.99075	UBXN8		226	A_23_P125348	6.3338	TRAPPC1
	227	A_24_P16249	6.56122	ZNF479		227	A_33_P3237634	6.50357	TSC22D3		227	A_23_P252748	4.98398	ZNF195		227	A_23_P31747	6.3323	C8orf76
	228	A_23_P151280	6.56103	COX14		228	A_32_P34003	6.49975	FIGN		228	A_22_P00006999	4.97456	lnc-GGCT-1		228	A_19_P00803685	6.31661	ANKRD33B
	229	A_23_P72568	6.55121	SNX4		229	A_23_P31747	6.49152	C8orf76		229	A_23_P255916	4.95925	RPUSD3		229	A_33_P3323059	6.29214	ZNF320
	230	A_23_P82334	6.54971	SLC25A13		230	A_23_P72770	6.47493	USP44		230	A_33_P3340205	4.95689	DDTL		230	A_23_P104054	6.27252	SUCO
	231	A_23_P312271	6.53829	TEX26		231	A_32_P129950	6.45058	NHLRC3		231	A_24_P229531	4.95114	NABP1		231	A_23_P329198	6.2649	NABP1
	232	A_33_P3221680	6.53069	RPS28		232	A_21_P0002842	6.44627	lnc-NKIRAS1-3		232	A_33_P3286536	4.94781	FUT4		232	A_23_P360744	6.25054	RAG1
	233	A_33_P3227217	6.52869	SNORA81		233	A_33_P3286536	6.43991	FUT4		233	A_24_P159312	4.93707	SLC7A6		233	A_23_P64129	6.23345	HTATIP2
	234	A_23_P46333	6.52365	MTF2		234	A_24_P298545	6.41326	ZNF257		234	A_23_P151280	4.9255	COX14		234	A_23_P27636	6.22991	ZNF700
	235	A_24_P269062	6.51589	SPRY4		235	A_23_P205623	6.40798	DDHD1		235	A_23_P368195	4.89986	LSM11		235	A_23_P156443	6.22776	KPNA5
	236	A_32_P210202	6.51483	E2F7		236	A_33_P3380682	6.39496	TBPL1		236	A_23_P31747	4.88728	C8orf76		236	A_23_P361419	6.21395	DEPDC1B
	237	A_24_P298013	6.49661	GTPBP2		237	A_33_P3304107	6.39391	KLHL28		237	A_24_P174341	4.88624	CCNT2		237	A_24_P63522	6.20057	HMGCS1
	238	A_23_P167812	6.46148	RBM24		238	A_23_P58321	6.39298	CCNA2		238	A_23_P8185	4.8792	DYNLT1		238	A_22_P00002305	6.18979	MIR210
	239	A_24_P397107	6.4594	CDC25A		239	A_23_P27636	6.38996	ZNF700		239	A_24_P112447	4.87549	ENTPD7		239	A_33_P3238690	6.18721	TET2
	240	A_33_P3297444	6.44508	ABTB1		240	A_21_P0010940	6.35773	SLC9B1		240	A_23_P28953	4.86531	DNMT3B		240	A_24_P397107	6.18353	CDC25A
	241	A_23_P151970	6.41554	FEM1B		241	A_33_P3231542	6.35651	ZFHX3		241	A_23_P209625	4.86198	CYP1B1		241	A_23_P19673	6.17073	SGK1
	242	A_23_P86252	6.39816	PIGC		242	A_23_P19313	6.32694	TBP		242	A_33_P3278118	4.8552	CASP3		242	A_23_P68866	6.16325	UQCR10
	243	A_21_P0000671	6.38066	MT1E		243	A_23_P12784	6.32419	FRAT2		243	A_23_P423926	4.83923	SS18L1		243	A_22_P00006999	6.15836	lnc-GGCT-1
	244	A_24_P387609	6.37733	ISCA1		244	A_33_P3340025	6.30923	GINS1		244	A_33_P3376965	4.81397	CHAC1		244	A_23_P8185	6.15656	DYNLT1
	245	A_23_P12784	6.35228	FRAT2		245	A_33_P3358295	6.27705	ABTB1		245	A_23_P258814	4.8133	DPH3P1		245	A_23_P411612	6.15277	SPRYD4
	246	A_23_P2705	6.34431	LPAR6		246	A_24_P74329	6.26589	ZNF493		246	A_23_P135857	4.80569	EIF2AK3		246	A_24_P333663	6.1488	MAPK6
	247	A_23_P411612	6.33681	SPRYD4		247	A_22_P00025093	6.25563	PTPN3		247	A_32_P194779	4.78839	ZBTB34		247	A_33_P3286536	6.14467	FUT4
	248	A_32_P129950	6.32584	NHLRC3		248	A_33_P3221341	6.24373	HECTD2		248	A_23_P64129	4.76404	HTATIP2		248	A_24_P579356	6.13653	ARHGAP28
	249	A_21_P0000112	6.32232	ZNF726		249	A_23_P115922	6.21036	EIF4EBP2		249	A_23_P92261	4.75929	ECE2		249	A_23_P98015	6.13649	CUTC
	250	A_24_P944588	6.29736	ZNF682		250	A_23_P8185	6.19616	DYNLT1		250	A_23_P340158	4.75613	ISCU		250	A_33_P3340718	6.11127	KDM6A
	251	A_21_P0011685	6.29375	XLOC_l2_006665		251	A_23_P48307	6.19207	PABPC3		251	A_21_P0000478	4.74925	SNORA11C		251	A_23_P396777	6.11057	PCGF3
	252	A_23_P209337	6.29233	METTL21A		252	A_33_P3245415	6.17089	N4BP2L1		252	A_33_P3292812	4.74724	GPATCH2L		252	A_33_P3283984	6.1052	AFG3L1P
	253	A_33_P3304107	6.28391	KLHL28		253	A_23_P143650	6.14909	DUSP18		253	A_23_P85893	4.73553	GLMP		253	A_23_P13683	6.08454	ZBTB39
	254	A_24_P129277	6.27578	NOD1		254	A_21_P0001717	6.14803	lnc-NLRP3-1		254	A_23_P202860	4.73461	CYP2R1		254	A_23_P321377	6.07415	C1orf216
	255	A_24_P90216	6.25945	LGR4		255	A_33_P3312212	6.14123	PRKAA1		255	A_33_P3260575	4.72866	CERCAM		255	A_23_P415611	6.07296	SLC9B1
	256	A_23_P69188	6.25453	DPH3		256	A_33_P3375145	6.13801	LURAP1L		256	A_23_P13683	4.7254	ZBTB39		256	A_33_P3242733	6.07234	PKDCC
	257	A_23_P82693	6.23357	PABPC1		257	A_23_P251562	6.1243	TUSC2		257	A_24_P579356	4.72239	ARHGAP28		257	A_33_P3309551	6.06752	PTPRD
	258	A_24_P149124	6.2173	NREP		258	A_33_P3235147	6.12165	DLX5		258	A_23_P55123	4.71659	COX10		258	A_32_P47754	6.05713	SLC2A14
	259	A_23_P43095	6.21167	ZFHX4		259	A_33_P3263841	6.1181	RCHY1		259	A_23_P121141	4.71242	ASTE1		259	A_24_P80776	6.0273	SMIM13
	260	A_32_P114284	6.20896	IKZF2		260	A_23_P82334	6.11641	SLC25A13		260	A_21_P0001717	4.70186	lnc-NLRP3-1		260	A_32_P313405	6.01995	LAMA1
	261	A_33_P3399768	6.191	LINC01160		261	A_23_P203645	6.10024	CREBZF		261	A_23_P142918	4.70002	C2orf69		261	A_23_P390596	6.01206	PSKH1
	262	A_24_P316102	6.18012	MLLT10		262	A_33_P3290800	6.08583	DDX26B		262	A_23_P104054	4.69637	SUCO		262	A_23_P135857	5.99353	EIF2AK3
	263	A_23_P121253	6.17658	TNFSF10		263	A_33_P3298062	6.05432	ABCC5		263	A_33_P3264895	4.67509	RHEBL1		263	A_23_P206724	5.96761	MT1E
	264	A_33_P3245415	6.16477	N4BP2L1		264	A_32_P76060	6.05174	CTDSPL2		264	A_24_P769672	4.66914	C12orf73		264	A_24_P316102	5.9663	MLLT10
	265	A_23_P320578	6.15562	RGS16		265	A_23_P414273	6.04095	SMIM3		265	A_32_P201979	4.66874	HECTD2		265	A_24_P278299	5.95723	ASB13
	266	A_33_P3376965	6.15381	CHAC1		266	A_22_P00002296	6.0139	lnc-C11orf1-1		266	A_22_P00014742	4.65688	lnc-SLC30A7-2		266	A_33_P3364904	5.92717	ZNF662
	267	A_24_P74329	6.14832	ZNF493		267	A_33_P3233150	6.01112	ZSWIM4		267	A_24_P406714	4.63601	MLLT10		267	A_23_P65712	5.92512	FAM103A1
	268	A_23_P106194	6.14621	FOS		268	A_23_P67618	6.00341	ZNF792		268	A_23_P46333	4.63198	MTF2		268	A_23_P115824	5.91666	HNRNPH3
	269	A_24_P298545	6.13477	ZNF257		269	A_32_P191004	6.00281	ATAD2B		269	A_33_P3423445	4.61775	ZNF730		269	A_24_P30923	5.86275	SNN
	270	A_33_P3283984	6.13392	AFG3L1P		270	A_23_P252748	5.97164	ZNF195		270	A_23_P59637	4.616	DOCK4		270	A_23_P35725	5.85476	ANO3
	271	A_24_P929754	6.11349	MKNK2		271	A_33_P3272593	5.96647	CTPS2		271	A_23_P157268	4.58837	CLDN12		271	A_23_P164089	5.83793	RFFL
	272	A_33_P3288844	6.10767	IL6R		272	A_23_P396777	5.96545	PCGF3		272	A_33_P3892608	4.58658	KCNT2		272	A_23_P28012	5.83516	ZNF682
	273	A_23_P48307	6.10321	PABPC3		273	A_24_P312041	5.96514	PLAGL1		273	A_23_P115922	4.58464	EIF4EBP2		273	A_24_P157926	5.83479	TNFAIP3
	274	A_32_P201979	6.10213	HECTD2		274	A_23_P336198	5.95909	GLCCI1		274	A_33_P3367917	4.58365	SSH2		274	A_33_P3257330	5.80553	DCBLD1
	275	A_33_P3350778	6.06004	ZNF699		275	A_23_P2705	5.95505	LPAR6		275	A_24_P269062	4.57869	SPRY4		275	A_24_P229531	5.7762	NABP1
	276	A_23_P335039	6.05988	ZNF721		276	A_32_P220739	5.95285	ZNF658		276	A_23_P58321	4.57495	CCNA2		276	A_33_P3339231	5.76555	UBN2
	277	A_23_P170857	6.04576	IL1RAP		277	A_23_P204579	5.94243	TDG		277	A_33_P3347147	4.57449	SUPT3H		277	A_23_P31721	5.76523	E2F5
	278	A_23_P33868	6.04489	LPAR4		278	A_33_P3327108	5.93472	NLK		278	A_23_P70249	4.57295	CDC25C		278	A_24_P174341	5.75461	CCNT2
	279	A_23_P157268	6.02833	CLDN12		279	A_23_P411723	5.93032	PLAG1		279	A_24_P312041	4.5691	PLAGL1		279	A_24_P81900	5.75016	SLC2A3
	280	A_24_P367602	6.02451	DUSP5P1		280	A_24_P80776	5.92145	SMIM13		280	A_21_P0011865	4.55924	XLOC_l2_007595		280	A_33_P3400823	5.73183	LURAP1
	281	A_24_P347378	6.00103	ALOX5AP		281	A_22_P00008473	5.91148	KCNA3		281	A_33_P3375145	4.546	LURAP1L		281	A_24_P414256	5.72877	TMA7
	282	A_23_P28012	5.9928	ZNF682		282	A_23_P394377	5.90903	KCNRG		282	A_24_P30923	4.52542	SNN		282	A_23_P82693	5.6684	PABPC1
	283	A_33_P3400309	5.99097	ADGB		283	A_23_P209337	5.89792	METTL21A		283	A_22_P00002305	4.49012	MIR210		283	A_22_P00016756	5.66388	HCG17
	284	A_33_P3260575	5.97415	CERCAM		284	A_33_P3416946	5.89352	ACTR10		284	A_23_P404606	4.4882	CREBRF		284	A_33_P3218955	5.66334	KDM6A
	285	A_33_P3211804	5.92587	RUNX1		285	A_33_P3367917	5.87166	SSH2		285	A_33_P3399768	4.47551	LINC01160		285	A_23_P213085	5.6497	SLC10A7
	286	A_24_P157926	5.89764	TNFAIP3		286	A_23_P329198	5.86427	NABP1		286	A_23_P405110	4.47167	CDC14A		286	A_23_P501538	5.6421	HOXA3
	287	A_33_P3244473	5.89515	LRRC1		287	A_23_P501538	5.86117	HOXA3		287	A_24_P333663	4.44661	MAPK6		287	A_21_P0000910	5.63492	lnc-MIB2-1
	288	A_23_P233	5.89201	FMO5		288	A_23_P11543	5.84547	FUCA1		288	A_23_P62901	4.44139	BTG2		288	A_22_P00017243	5.6175	lnc-UMPS-2
	289	A_23_P124438	5.87847	ZNF718		289	A_23_P71821	5.83681	PBX3		289	A_23_P415015	4.43341	ATL2		289	A_23_P209625	5.61627	CYP1B1
	290	A_23_P208293	5.8605	PVRL2		290	A_23_P125348	5.83242	TRAPPC1		290	A_23_P129358	4.43238	SETD6		290	A_33_P3264895	5.61398	RHEBL1
	291	A_23_P35871	5.85382	E2F8		291	A_21_P0007411	5.82179	lnc-RP11-831A10.1.1-1		291	A_24_P63522	4.43222	HMGCS1		291	A_33_P3401295	5.59007	CRCT1
	292	A_33_P3364508	5.84697	C7orf43		292	A_23_P141394	5.81716	WIPI1		292	A_33_P3297444	4.42875	ABTB1		292	A_33_P3341494	5.58908	ZNF658
	293	A_33_P3412349	5.84643	ZNF268		293	A_23_P157268	5.8087	CLDN12		293	A_23_P65712	4.42551	FAM103A1		293	A_24_P269062	5.57787	SPRY4
	294	A_23_P143650	5.84411	DUSP18		294	A_33_P3303464	5.79399	SWSAP1		294	A_23_P72770	4.41367	USP44		294	A_33_P3292812	5.56568	GPATCH2L
	295	A_32_P196263	5.83764	ADAMTS9		295	A_33_P3300757	5.7936	DOPEY1		295	A_24_P32118	4.40245	ZFYVE26		295	A_24_P413941	5.56438	C2orf69
	296	A_33_P3264895	5.82542	RHEBL1		296	A_23_P19673	5.78883	SGK1		296	A_23_P24365	4.38628	ANKRD49		296	A_23_P143650	5.54136	DUSP18
	297	A_21_P0006957	5.81093	lnc-AKR1C2-3		297	A_24_P174341	5.78045	CCNT2		297	A_23_P46812	4.38513	CPEB3		297	A_22_P00007426	5.54111	UBXN8
	298	A_23_P394448	5.80678	DPY19L1		298	A_24_P99046	5.76975	STK38L		298	A_33_P3402329	4.38384	MIR503HG		298	A_33_P3303464	5.54095	SWSAP1
	299	A_32_P184796	5.80068	RPLP0		299	A_33_P3341494	5.73353	ZNF658		299	A_23_P145024	4.37895	ADRB2		299	A_23_P336198	5.53683	GLCCI1
	300	A_23_P408996	5.79286	MBOAT1		300	A_24_P199929	5.71817	VPS54		300	A_19_P00317449	4.3639	ZNF678		300	A_23_P32029	5.47178	SLC35D2
	301	A_23_P207456	5.78195	CCL8		301	A_23_P82693	5.71424	PABPC1		301	A_24_P149124	4.35846	NREP		301	A_23_P164047	5.47081	MMD
	302	A_23_P339480	5.7807	HAT1		302	A_33_P3264895	5.71304	RHEBL1		302	A_23_P109895	4.35762	SLC26A6		302	A_33_P3298062	5.47044	ABCC5
	303	A_23_P217755	5.7727	SHROOM2		303	A_23_P209625	5.70074	CYP1B1		303	A_33_P3390708	4.34868	TMEM2		303	A_23_P46725	5.46881	EPC1
	304	A_33_P3375145	5.75628	LURAP1L		304	A_22_P00006999	5.68819	lnc-GGCT-1		304	A_23_P429092	4.34254	HBS1L		304	A_23_P2998	5.46256	OXA1L
	305	A_24_P595717	5.75016	FAM179A		305	A_23_P429092	5.67787	HBS1L		305	A_21_P0000257	4.33899	SNORD27		305	A_23_P29204	5.40864	MTFP1
	306	A_24_P286898	5.74578	MAPK8		306	A_23_P164047	5.65409	MMD		306	A_24_P166613	4.33562	EPDR1		306	A_32_P170481	5.40746	LOC100240735
	307	A_33_P3272390	5.72912	RANBP2		307	A_24_P6428	5.65144	FAM217B		307	A_33_P3271490	4.32725	RBMS1		307	A_33_P3263841	5.40668	RCHY1
	308	A_21_P0005138	5.72788	LOC100507477		308	A_23_P102508	5.64975	SLC5A6		308	A_22_P00010971	4.32027	lnc-NRIP2-1		308	A_22_P00010750	5.3944	YTHDF3
	309	A_23_P342600	5.70639	STK35		309	A_24_P316102	5.64652	MLLT10		309	A_23_P420196	4.30839	SOCS1		309	A_24_P289383	5.3822	CHD7
	310	A_23_P361419	5.70452	DEPDC1B		310	A_33_P3316928	5.6378	PELI1		310	A_23_P390596	4.2829	PSKH1		310	A_23_P342600	5.3613	STK35
	311	A_22_P00018247	5.6927	lnc-ZNF708-1		311	A_23_P408913	5.61805	TTC30B		311	A_21_P0000360	4.27855	SNORA77		311	A_23_P43095	5.35824	ZFHX4
	312	A_33_P3266410	5.68685	MAZ		312	A_24_P223124	5.61477	FNDC3B		312	A_23_P39050	4.24367	ZNF823		312	A_24_P129277	5.35133	NOD1
	313	A_24_P306136	5.67723	RIC1		313	A_23_P145024	5.61063	ADRB2		313	A_33_P3316323	4.2377	RBMS1		313	A_24_P149124	5.34977	NREP
	314	A_21_P0002580	5.6687	DNAJC27-AS1		314	A_24_P415845	5.59367	LIG4		314	A_23_P382775	4.23355	BBC3		314	A_23_P150609	5.32298	IGF2
	315	A_23_P500956	5.66326	B3GNT2		315	A_24_P278172	5.58532	ZFAND5		315	A_23_P106389	4.2315	SEMA7A		315	A_22_P00010781	5.31867	NKX6-2
	316	A_33_P3368895	5.65581	lnc-UXS1-4		316	A_33_P3284715	5.56992	SCARNA7		316	A_23_P98015	4.23012	CUTC		316	A_33_P3338166	5.31812	NUAK2
	317	A_23_P115922	5.64978	EIF4EBP2		317	A_33_P3220095	5.56651	ZNF341		317	A_33_P3256680	4.22417	MFHAS1		317	A_23_P150931	5.31228	LMBR1L
	318	A_23_P19754	5.63671	CPA4		318	A_33_P3388806	5.56587	FPGT-TNNI3K		318	A_33_P3300757	4.22097	DOPEY1		318	A_33_P3358295	5.28905	ABTB1
	319	A_33_P3359753	5.63157	CCSAP		319	A_21_P0000590	5.56132	ZEB2		319	A_32_P225355	4.2138	CPEB2		319	A_21_P0009749	5.28692	ZNF91
	320	A_23_P46725	5.63121	EPC1		320	A_23_P303423	5.55192	SLAIN2		320	A_33_P3263841	4.20942	RCHY1		320	A_23_P31765	5.28282	PKIA
	321	A_33_P3306834	5.60972	ZNF826P		321	A_33_P3227217	5.5473	SNORA81		321	A_19_P00811178	4.2015	MIR503HG		321	A_22_P00000184	5.27304	lnc-ABHD16B-1
	322	A_23_P400078	5.59744	MTHFR		322	A_23_P314712	5.54633	CABYR		322	A_23_P124438	4.19811	ZNF718		322	A_23_P69988	5.2678	RARS
	323	A_22_P00007426	5.58845	UBXN8		323	A_23_P58862	5.54181	FAM135A		323	A_22_P00018258	4.19127	ZNF727		323	A_23_P320578	5.26608	RGS16
	324	A_24_P331655	5.58616	KIAA0895L		324	A_24_P149124	5.53636	NREP		324	A_24_P331655	4.18524	KIAA0895L		324	A_23_P72568	5.26549	SNX4
	325	A_23_P255916	5.58576	RPUSD3		325	A_23_P2998	5.52705	OXA1L		325	A_23_P345707	4.18139	TICRR		325	A_23_P124438	5.2633	ZNF718
	326	A_23_P213863	5.58538	FAM193B		326	A_32_P135348	5.51433	TANC1		326	A_23_P411612	4.17309	SPRYD4		326	A_23_P69810	5.2509	AGPAT9
	327	A_33_P3286536	5.5798	FUT4		327	A_23_P333138	5.50613	MON2		327	A_33_P3327108	4.15994	NLK		327	A_23_P202860	5.24372	CYP2R1
	328	A_23_P72770	5.56833	USP44		328	A_33_P3674851	5.5019	VPS36		328	A_33_P3290800	4.15359	DDX26B		328	A_23_P82334	5.24339	SLC25A13
	329	A_23_P202860	5.56826	CYP2R1		329	A_23_P83028	5.49894	RECK		329	A_23_P62840	4.15184	YRDC		329	A_22_P00020427	5.23017	LINC01266
	330	A_23_P19673	5.56313	SGK1		330	A_23_P150609	5.4901	IGF2		330	A_23_P32029	4.14513	SLC35D2		330	A_23_P412515	5.22875	CLDN12
	331	A_33_P3233150	5.56229	ZSWIM4		331	A_23_P74701	5.46436	COL24A1		331	A_23_P383132	4.14479	HIC2		331	A_33_P3311245	5.22852	KRTAP19-7
	332	A_24_P63522	5.55385	HMGCS1		332	A_33_P3418400	5.45332	ATG10		332	A_23_P420269	4.14451	INTS2		332	A_23_P71821	5.22349	PBX3
	333	A_23_P67618	5.55275	ZNF792		333	A_22_P00009905	5.44426	HEIH		333	A_23_P82065	4.14355	ELOVL4		333	A_32_P112493	5.21948	PKDCC
	334	A_23_P71821	5.53338	PBX3		334	A_23_P363826	5.44144	FBXO3		334	A_23_P385034	4.13364	E2F3		334	A_24_P406714	5.20941	MLLT10
	335	A_23_P106389	5.53264	SEMA7A		335	A_23_P255916	5.43951	RPUSD3		335	A_23_P94552	4.13179	TMEM2		335	A_33_P3375145	5.20299	LURAP1L
	336	A_33_P3380682	5.5321	TBPL1		336	A_23_P39050	5.43653	ZNF823		336	A_23_P394605	4.12704	SEC24A		336	A_33_P3290800	5.19761	DDX26B
	337	A_23_P150609	5.52964	IGF2		337	A_33_P3301955	5.42248	PDE7A		337	A_22_P00023586	4.12524	HOXA9		337	A_32_P489130	5.19244	BRWD3
	338	A_23_P204472	5.52938	RPLP0		338	A_23_P29204	5.40647	MTFP1		338	A_32_P59486	4.12242	SDHD		338	A_32_P850562	5.18893	ZNF337-AS1
	339	A_33_P3415280	5.51237	CABYR		339	A_23_P168276	5.39708	TBPL1		339	A_24_P307808	4.11979	KCTD16		339	A_23_P12784	5.18586	FRAT2
	340	A_22_P00025093	5.50081	PTPN3		340	A_23_P113701	5.3911	PDGFA		340	A_22_P00019997	4.11329	lnc-CHAF1B-2		340	A_23_P500956	5.17836	B3GNT2
	341	A_33_P3301955	5.50024	PDE7A		341	A_23_P412515	5.38844	CLDN12		341	A_22_P00004331	4.10907	USP31		341	A_33_P3282619	5.17297	lnc-RP11-305N23.1.1-1
	342	A_21_P0009375	5.4895	lnc-CYB5D2-1		342	A_23_P85893	5.37857	GLMP		342	A_23_P83028	4.109	RECK		342	A_23_P62840	5.17245	YRDC
	343	A_33_P3303464	5.46255	SWSAP1		343	A_23_P383227	5.37756	S100A1		343	A_33_P3419696	4.10144	FGF2		343	A_21_P0012439	5.14845	TRANK1
	344	A_24_P382401	5.45645	ZNF791		344	A_24_P306136	5.36905	RIC1		344	A_24_P157926	4.09829	TNFAIP3		344	A_33_P3388016	5.14326	TMA7
	345	A_23_P79725	5.45462	COPS7B		345	A_23_P401568	5.33732	MAT2A		345	A_33_P3298062	4.0951	ABCC5		345	A_22_P00001448	5.13873	PRKCA-AS1
	346	A_33_P3290800	5.44318	DDX26B		346	A_22_P00016107	5.3273	lnc-THSD4-4		346	A_23_P90933	4.08805	DUSP19		346	A_23_P210608	5.13617	ZNF217
	347	A_22_P00007770	5.44316	SPOPL		347	A_23_P258493	5.32576	LMNB1		347	A_32_P196115	4.08131	ZSCAN25		347	A_23_P394605	5.12845	SEC24A
	348	A_33_P3399019	5.44228	ZNF816		348	A_24_P269062	5.32523	SPRY4		348	A_23_P150325	4.06602	TMEM133		348	A_23_P141960	5.12358	SERTAD3
	349	A_33_P3393843	5.42874	SECISBP2		349	A_23_P369701	5.32477	ABHD17C		349	A_33_P3399638	4.06587	ZNF257		349	A_33_P3272189	5.12148	MFSD9
	350	A_33_P3226810	5.42638	TNFSF10		350	A_23_P102391	5.31709	SLC40A1		350	A_23_P408996	4.06222	MBOAT1		350	A_32_P59486	5.11991	SDHD
	351	A_23_P216766	5.41795	ISCA1		351	A_33_P3244473	5.30544	LRRC1		351	A_21_P0011262	4.05612	XPO6		351	A_22_P00018258	5.10648	ZNF727
	352	A_23_P333852	5.4087	TTLL11		352	A_33_P3315410	5.28879	COIL		352	A_23_P31765	4.05551	PKIA		352	A_23_P254025	5.1028	ZFP37
	353	A_23_P329198	5.4062	NABP1		353	A_24_P367602	5.28306	DUSP5P1		353	A_23_P60534	4.04157	TOR2A		353	A_32_P120895	5.06608	LYSMD2
	354	A_23_P66241	5.37863	MT1M		354	A_24_P290354	5.27101	ZFAND5		354	A_23_P139143	4.02986	STX3		354	A_33_P3319791	5.06452	NR4A1
	355	A_33_P3300757	5.37763	DOPEY1		355	A_23_P168882	5.27023	TP53INP1		355	A_23_P141960	4.02703	SERTAD3		355	A_23_P84872	5.06402	SECISBP2
	356	A_33_P3370109	5.3769	IMPA1		356	A_22_P00010971	5.26001	lnc-NRIP2-1		356	A_21_P0000775	4.01195	ENO1-AS1		356	A_22_P00004127	5.06364	P3H2-AS1
	357	A_33_P3238685	5.36709	TET2		357	A_23_P20882	5.24989	ATP6V1G1		357	A_24_P941376	4.00554	ZNF473		357	A_23_P8452	5.05691	LFNG
	358	A_24_P278172	5.36388	ZFAND5		358	A_24_P157926	5.24556	TNFAIP3		358	A_24_P341187	4.00193	GBA2		358	A_33_P3298634	5.05046	NFS1
	359	A_33_P3892608	5.36379	KCNT2		359	A_24_P32118	5.24477	ZFYVE26		359	A_23_P79725	3.99849	COPS7B		359	A_23_P83028	5.04977	RECK
	360	A_24_P769672	5.36246	C12orf73		360	A_23_P43095	5.24191	ZFHX4		360	A_23_P316487	3.99799	H2AFV		360	A_23_P420196	5.04886	SOCS1
	361	A_33_P3315410	5.34583	COIL		361	A_23_P31721	5.21898	E2F5		361	A_23_P303423	3.99096	SLAIN2		361	A_23_P251562	5.04334	TUSC2
	362	A_23_P125348	5.34393	TRAPPC1		362	A_21_P0008523	5.21467	LOC101929080		362	A_21_P0001966	3.99043	lnc-ATIC-6		362	A_23_P404606	5.03515	CREBRF
	363	A_23_P85893	5.34164	GLMP		363	A_23_P68866	5.21022	UQCR10		363	A_33_P3400823	3.98741	LURAP1		363	A_33_P3390708	5.02471	TMEM2
	364	A_33_P3316323	5.33613	RBMS1		364	A_24_P941376	5.20882	ZNF473		364	A_32_P76060	3.98712	CTDSPL2		364	A_33_P3398096	5.02428	ZPLD1
	365	A_24_P336759	5.33604	MCL1		365	A_24_P90216	5.19972	LGR4		365	A_21_P0008807	3.97671	lnc-OR4M2-7		365	A_23_P85893	5.01507	GLMP
	366	A_23_P501538	5.33528	HOXA3		366	A_23_P339480	5.19948	HAT1		366	A_23_P35725	3.96621	ANO3		366	A_23_P71752	4.99676	ZFAND5
	367	A_23_P70249	5.31919	CDC25C		367	A_22_P00015177	5.19484	lnc-SORL1-2		367	A_23_P132644	3.96449	NCEH1		367	A_33_P3254291	4.99159	CNOT4
	368	A_33_P3358295	5.31793	ABTB1		368	A_23_P410859	5.18333	ZSWIM6		368	A_23_P206724	3.961	MT1E		368	A_23_P94552	4.96293	TMEM2
	369	A_19_P00811284	5.2912	NASP		369	A_21_P0010749	5.18327	LOC100288069		369	A_24_P251950	3.95967	UGT3A2		369	A_23_P371266	4.94767	DNM3
	370	A_33_P6608390	5.27575	YTHDF3		370	A_33_P3292812	5.17759	GPATCH2L		370	A_33_P3212490	3.95689	DICER1		370	A_23_P354894	4.93569	ZNF567
	371	A_22_P00004734	5.26363	lnc-CTNNA1-2		371	A_33_P3364904	5.1716	ZNF662		371	A_32_P174365	3.95609	SATB2		371	A_23_P408913	4.93122	TTC30B
	372	A_23_P395075	5.23084	KDM3A		372	A_33_P3238685	5.15218	TET2		372	A_23_P320578	3.95215	RGS16		372	A_23_P19313	4.92152	TBP
	373	A_23_P390596	5.23016	PSKH1		373	A_23_P419202	5.14616	ZNF658		373	A_33_P3257330	3.94956	DCBLD1		373	A_33_P3305749	4.90748	RARB
	374	A_23_P77135	5.22497	DPH6		374	A_24_P286898	5.14432	MAPK8		374	A_24_P381224	3.94927	SYVN1		374	A_23_P28953	4.90696	DNMT3B
	375	A_23_P99226	5.21732	SIRT4		375	A_33_P3266410	5.14212	MAZ		375	A_24_P178065	3.94016	PHLDB2		375	A_33_P3316928	4.87716	PELI1
	376	A_23_P64129	5.20671	HTATIP2		376	A_23_P106194	5.13408	FOS		376	A_23_P160466	3.93114	SLC19A2		376	A_33_P3221341	4.87659	HECTD2
	377	A_22_P00000606	5.20257	lnc-ACER2-1		377	A_23_P69988	5.12618	RARS		377	A_24_P414256	3.92604	TMA7		377	A_21_P0002580	4.86725	DNAJC27-AS1
	378	A_33_P3341494	5.19228	ZNF658		378	A_24_P189739	5.1223	DUSP16		378	A_33_P3379886	3.92349	FGF2		378	A_23_P106194	4.86557	FOS
	379	A_23_P254025	5.18697	ZFP37		379	A_33_P6608390	5.12006	YTHDF3		379	A_24_P278172	3.91518	ZFAND5		379	A_32_P134290	4.8637	ZCCHC2
	380	A_23_P410859	5.18579	ZSWIM6		380	A_23_P31085	5.11695	CCDC28A		380	A_23_P19313	3.91179	TBP		380	A_33_P3226380	4.85583	LINC01347
	381	A_23_P58862	5.16773	FAM135A		381	A_24_P943393	5.1138	AHNAK		381	A_23_P39766	3.89763	GLS		381	A_24_P8768	4.85531	MRPL20
	382	A_24_P886040	5.16613	DCP2		382	A_24_P63522	5.08478	HMGCS1		382	A_24_P941359	3.89557	FAM65B		382	A_33_P3272593	4.85051	CTPS2
	383	A_23_P151133	5.16031	TSPAN9		383	A_24_P331655	5.08388	KIAA0895L		383	A_33_P3393843	3.89359	SECISBP2		383	A_24_P331655	4.83849	KIAA0895L
	384	A_21_P0000590	5.15833	ZEB2		384	A_33_P3364508	5.0477	C7orf43		384	A_32_P120895	3.88866	LYSMD2		384	A_24_P381224	4.83689	SYVN1
	385	A_33_P3265956	5.15496	CBFA2T2		385	A_33_P3373214	5.03699	ZHX1-C8orf76		385	A_33_P3231542	3.88123	ZFHX3		385	A_23_P150018	4.83354	DUSP5
	386	A_33_P3402329	5.15075	MIR503HG		386	A_33_P3892608	5.03641	KCNT2		386	A_33_P3341494	3.87868	ZNF658		386	A_23_P145357	4.81154	BAK1
	387	A_33_P3231542	5.14452	ZFHX3		387	A_24_P270033	5.02993	MPZL3		387	A_23_P19673	3.87738	SGK1		387	A_23_P145024	4.81137	ADRB2
	388	A_33_P3218694	5.13941	PNN		388	A_23_P390596	5.02869	PSKH1		388	A_21_P0000910	3.87627	lnc-MIB2-1		388	A_23_P98382	4.81066	TIMM8B
	389	A_23_P102391	5.13485	SLC40A1		389	A_32_P155631	5.0274	SDHD		389	A_23_P501538	3.86462	HOXA3		389	A_23_P110445	4.81035	APBB3
	390	A_22_P00010174	5.13469	FGD5-AS1		390	A_23_P200030	5.02116	FPGT		390	A_33_P3338166	3.83884	NUAK2		390	A_32_P174365	4.80995	SATB2
	391	A_24_P229531	5.13173	NABP1		391	A_33_P3334791	5.02067	GLMP		391	A_24_P278299	3.82516	ASB13		391	A_33_P3315410	4.79367	COIL
	392	A_23_P314712	5.11738	CABYR		392	A_23_P404606	5.01072	CREBRF		392	A_23_P251562	3.81965	TUSC2		392	A_24_P795594	4.78938	ALG9
	393	A_24_P406714	5.11333	MLLT10		393	A_23_P164089	4.98988	RFFL		393	A_33_P3221432	3.8181	ZNF284		393	A_23_P115167	4.78772	LRRC8B
	394	A_33_P3334791	5.10551	GLMP		394	A_24_P655268	4.98718	OIP5-AS1		394	A_23_P342600	3.81127	STK35		394	A_33_P3300757	4.77206	DOPEY1
	395	A_23_P98382	5.09741	TIMM8B		395	A_24_P323967	4.98453	ZNF880		395	A_33_P3306823	3.80851	ZNF846		395	A_23_P333852	4.77139	TTLL11
	396	A_23_P334864	5.09545	FAM126B		396	A_24_P381224	4.9819	SYVN1		396	A_33_P3401295	3.80699	CRCT1		396	A_23_P385034	4.77056	E2F3
	397	A_23_P404606	5.08655	CREBRF		397	A_24_P336759	4.97472	MCL1		397	A_23_P128734	3.8068	ERH		397	A_23_P144877	4.77048	ATOX1
	398	A_19_P00316107	5.085	L3MBTL1		398	A_23_P385034	4.97055	E2F3		398	A_33_P3315410	3.80656	COIL		398	A_33_P6608390	4.76851	YTHDF3
	399	A_19_P00810009	5.07291	lnc-SNURF-1		399	A_23_P213085	4.95681	SLC10A7		399	A_33_P3252068	3.79344	KDM7A		399	A_23_P411723	4.75925	PLAG1
	400	A_21_P0000231	5.07262	SNORD64		400	A_23_P363831	4.94341	FBXO3		400	A_33_P3334791	3.78638	GLMP		400	A_23_P363826	4.75333	FBXO3
	401	A_21_P0014693	5.05767	lnc-PRR11-1		401	A_23_P334864	4.93783	FAM126B		401	A_19_P00323082	3.77792	H19		401	A_22_P00000206	4.74665	lnc-ABT1-2
	402	A_23_P408913	5.05757	TTC30B		402	A_21_P0002580	4.93736	DNAJC27-AS1		402	A_23_P410859	3.77616	ZSWIM6		402	A_23_P58862	4.74603	FAM135A
	403	A_24_P287075	5.05529	MAP4K2		403	A_23_P383132	4.93358	HIC2		403	A_24_P287075	3.77388	MAP4K2		403	A_23_P408996	4.73839	MBOAT1
	404	A_32_P209230	5.05509	CITED4		404	A_23_P120048	4.93172	BAZ2B		404	A_23_P99226	3.7685	SIRT4		404	A_24_P323967	4.73723	ZNF880
	405	A_23_P135857	5.04898	EIF2AK3		405	A_23_P20743	4.91456	TMEM246		405	A_33_P3312212	3.7679	PRKAA1		405	A_24_P362904	4.73617	PFKFB4
	406	A_23_P46812	5.0487	CPEB3		406	A_23_P150018	4.91186	DUSP5		406	A_19_P00803685	3.76325	ANKRD33B		406	A_22_P00003475	4.73606	lnc-CCDC7-4
	407	A_33_P3397763	5.04675	TNFSF9		407	A_23_P16722	4.90881	DOCK10		407	A_23_P71821	3.76023	PBX3		407	A_33_P3227676	4.72921	C2orf72
	408	A_23_P201605	5.04559	DENND1B		408	A_23_P69810	4.9076	AGPAT9		408	A_23_P2998	3.75585	OXA1L		408	A_23_P55123	4.72592	COX10
	409	A_24_P159312	5.04316	SLC7A6		409	A_23_P210608	4.90628	ZNF217		409	A_22_P00017051	3.75366	lnc-TUBA1C-1		409	A_33_P3393843	4.72589	SECISBP2
	410	A_23_P19313	5.02712	TBP		410	A_23_P156443	4.89906	KPNA5		410	A_32_P210202	3.73581	E2F7		410	A_33_P3327108	4.71877	NLK
	411	A_23_P168882	5.02588	TP53INP1		411	A_33_P3272189	4.8908	MFSD9		411	A_33_P3221341	3.73273	HECTD2		411	A_33_P3359753	4.71837	CCSAP
	412	A_23_P92230	5.02321	TSC22D2		412	A_23_P92230	4.88585	TSC22D2		412	A_21_P0008121	3.72908	lnc-SOX1-4		412	A_23_P39050	4.71333	ZNF823
	413	A_32_P174365	5.02206	SATB2		413	A_33_P3282619	4.8742	lnc-RP11-305N23.1.1-1		413	A_24_P476086	3.71396	KPNA5		413	A_33_P3379916	4.69367	GLS
	414	A_33_P3370763	5.01924	SARM1		414	A_23_P128940	4.87381	VCPKMT		414	A_23_P310483	3.71345	C8orf58		414	A_33_P3284715	4.6891	SCARNA7
	415	A_23_P83028	5.01827	RECK		415	A_23_P84872	4.86749	SECISBP2		415	A_23_P31085	3.70713	CCDC28A		415	A_23_P7655	4.68445	BNIP1
	416	A_24_P381224	5.01696	SYVN1		416	A_33_P3376965	4.85717	CHAC1		416	A_21_P0000394	3.70354	SNORD110		416	A_21_P0008626	4.68429	OIP5-AS1
	417	A_33_P3263841	5.01397	RCHY1		417	A_23_P19619	4.85332	HIVEP1		417	A_24_P111242	3.70339	SVIP		417	A_24_P32118	4.67456	ZFYVE26
	418	A_23_P164047	5.00103	MMD		418	A_21_P0008626	4.82127	OIP5-AS1		418	A_33_P3391290	3.69617	NREP		418	A_23_P142918	4.67307	C2orf69
	419	A_23_P145024	4.99349	ADRB2		419	A_24_P54178	4.82019	TMED5		419	A_32_P313405	3.69194	LAMA1		419	A_23_P92410	4.66977	CASP3
	420	A_23_P394605	4.98748	SEC24A		420	A_24_P413941	4.79425	C2orf69		420	A_33_P3373214	3.68861	ZHX1-C8orf76		420	A_22_P00009097	4.66036	lnc-LIAS-1
	421	A_33_P3316928	4.98403	PELI1		421	A_23_P394605	4.78911	SEC24A		421	A_23_P107744	3.68771	S1PR5		421	A_23_P33196	4.65716	COL5A2
	422	A_23_P251562	4.97686	TUSC2		422	A_33_P3391290	4.78631	NREP		422	A_23_P363826	3.68355	FBXO3		422	A_24_P108863	4.65649	SCML1
	423	A_23_P62840	4.96769	YRDC		423	A_33_P3227320	4.77932	MIER3		423	A_33_P3380682	3.6799	TBPL1		423	A_23_P34452	4.63872	LOR
	424	A_23_P336198	4.9514	GLCCI1		424	A_33_P3348887	4.7439	PBX3		424	A_23_P93641	3.67611	AKR1B10		424	A_23_P209200	4.62854	CCNE1
	425	A_21_P0009117	4.95082	SPG7		425	A_32_P174365	4.74343	SATB2		425	A_23_P65230	3.67469	TMTC4		425	A_33_P3231542	4.62294	ZFHX3
	426	A_24_P942250	4.94619	CHD9		426	A_23_P365418	4.74056	ZNF783		426	A_33_P3674851	3.67106	VPS36		426	A_23_P39766	4.61175	GLS
	427	A_23_P93641	4.93929	AKR1B10		427	A_24_P30923	4.73932	SNN		427	A_23_P350187	3.66993	TET2		427	A_23_P213863	4.60617	FAM193B
	428	A_23_P116512	4.93337	PRR5L		428	A_23_P62840	4.73636	YRDC		428	A_24_P81900	3.6645	SLC2A3		428	A_23_P109895	4.58237	SLC26A6
	429	A_23_P160828	4.9293	C1orf159		429	A_23_P361419	4.73163	DEPDC1B		429	A_32_P62863	3.65018	SCHIP1		429	A_33_P3389023	4.58061	SRD5A3
	430	A_23_P502678	4.92507	TM2D2		430	A_23_P258814	4.71532	DPH3P1		430	A_33_P3418516	3.64815	E2F3		430	A_23_P258814	4.58028	DPH3P1
	431	A_33_P3674851	4.92096	VPS36		431	A_32_P196263	4.7131	ADAMTS9		431	A_33_P3248329	3.64741	ZFAND3		431	A_24_P166613	4.54812	EPDR1
	432	A_33_P3271490	4.9081	RBMS1		432	A_23_P60534	4.70682	TOR2A		432	A_23_P399146	3.64362	ZNF549		432	A_23_P92230	4.53276	TSC22D2
	433	A_32_P149060	4.90689	LINC00515		433	A_23_P110445	4.70186	APBB3		433	A_22_P00003197	3.63438	PDP2		433	A_33_P3413541	4.53245	RNF138P1
	434	A_24_P341187	4.90046	GBA2		434	A_24_P229531	4.695	NABP1		434	A_24_P344516	3.63083	ZNF702P		434	A_33_P3301955	4.52906	PDE7A
	435	A_23_P94412	4.89153	PDCD1LG2		435	A_23_P32029	4.68221	SLC35D2		435	A_21_P0009685	3.62966	TMEM167A		435	A_32_P62863	4.52889	SCHIP1
	436	A_23_P93562	4.8897	SESN1		436	A_23_P410587	4.68012	JADE1		436	A_24_P182494	3.62781	DUSP10		436	A_33_P3416946	4.52272	ACTR10
	437	A_24_P99046	4.88803	STK38L		437	A_23_P5441	4.67822	ABCB6		437	A_32_P489130	3.6257	BRWD3		437	A_23_P79725	4.51938	COPS7B
	438	A_33_P3413855	4.8841	C7orf60		438	A_33_P3400823	4.6781	LURAP1		438	A_23_P107283	3.62242	HOXB2		438	A_24_P402825	4.51626	CACNA2D3
	439	A_32_P850562	4.88096	ZNF337-AS1		439	A_33_P3606465	4.67502	CBX3P2		439	A_23_P408108	3.62217	MTERF1		439	A_33_P3419696	4.51317	FGF2
	440	A_23_P18993	4.87984	MIER3		440	A_23_P170774	4.66055	E2F6		440	A_23_P78037	3.62093	CCL7		440	A_23_P250800	4.50906	ST3GAL6
	441	A_23_P337790	4.86172	SHPRH		441	A_22_P00010750	4.65693	YTHDF3		441	A_33_P3388016	3.6155	TMA7		441	A_24_P27234	4.50462	SOX5
	442	A_33_P3237634	4.85864	TSC22D3		442	A_23_P139704	4.65294	DUSP6		442	A_23_P411723	3.61501	PLAG1		442	A_22_P00021652	4.50334	LOC101927963
	443	A_21_P0008626	4.85546	OIP5-AS1		443	A_23_P98015	4.64897	CUTC		443	A_23_P213085	3.61371	SLC10A7		443	A_33_P3217819	4.50178	CCNE2
	444	A_23_P31747	4.85211	C8orf76		444	A_22_P00018572	4.64644	lnc-OTOGL-1		444	A_24_P306136	3.61299	RIC1		444	A_33_P3234020	4.49988	IGDCC3
	445	A_33_P3331726	4.85177	LINC00657		445	A_32_P120895	4.64504	LYSMD2		445	A_33_P3280694	3.59949	GSAP		445	A_23_P87603	4.49809	TARBP2
	446	A_33_P3241482	4.84804	ZNF346		446	A_33_P3423445	4.63717	ZNF730		446	A_21_P0000493	3.59913	SCARNA14		446	A_23_P160466	4.49774	SLC19A2
	447	A_24_P290354	4.84393	ZFAND5		447	A_24_P88554	4.63271	PEX11B		447	A_24_P129341	3.59862	AKR1B10		447	A_23_P350187	4.49662	TET2
	448	A_23_P363831	4.84229	FBXO3		448	A_23_P354894	4.63072	ZNF567		448	A_23_P87603	3.59619	TARBP2		448	A_24_P291231	4.4961	PER3
	449	A_23_P109895	4.82515	SLC26A6		449	A_32_P29806	4.62421	CRADD		449	A_33_P3233150	3.59527	ZSWIM4		449	A_33_P3220095	4.4926	ZNF341
	450	A_23_P5441	4.81215	ABCB6		450	A_23_P54205	4.6199	GPATCH2L		450	A_33_P3316928	3.59412	PELI1		450	A_24_P286898	4.49062	MAPK8
	451	A_24_P88554	4.80843	PEX11B		451	A_33_P3241482	4.61576	ZNF346		451	A_23_P19987	3.59282	IGF2BP3		451	A_33_P3245415	4.48867	N4BP2L1
	452	A_19_P00811178	4.80053	MIR503HG		452	A_22_P00007426	4.61484	UBXN8		452	A_21_P0000262	3.59094	SNORA27		452	A_33_P3351735	4.47953	CCDC87
	453	A_21_P0000565	4.79895	FTX		453	A_33_P3416588	4.60738	RIT2		453	A_21_P0014149	3.58641	LOC101928794		453	A_23_P121396	4.46991	DNAJC19
	454	A_23_P165668	4.79474	SLC35F5		454	A_24_P941359	4.60241	FAM65B		454	A_33_P3364508	3.58023	C7orf43		454	A_23_P157569	4.46895	ADHFE1
	455	A_33_P3220095	4.79007	ZNF341		455	A_23_P160466	4.58974	SLC19A2		455	A_24_P386771	3.57621	PPP1CC		455	A_23_P209337	4.46737	METTL21A
	456	A_23_P316487	4.77855	H2AFV		456	A_33_P3417865	4.57887	ZFP36L1		456	A_21_P0000766	3.57577	TEKT4P2		456	A_24_P154573	4.45646	ZBTB49
	457	A_33_P3282619	4.77694	lnc-RP11-305N23.1.1-1		457	A_23_P214080	4.57693	EGR1		457	A_33_P3242733	3.574	PKDCC		457	A_33_P3211809	4.45278	RUNX1
	458	A_33_P3272593	4.76974	CTPS2		458	A_23_P161022	4.57407	SNAPIN		458	A_33_P3379199	3.57012	UQCR10		458	A_22_P00010971	4.45196	lnc-NRIP2-1
	459	A_24_P919899	4.76377	ATPAF1		459	A_23_P124438	4.57315	ZNF718		459	A_21_P0014078	3.5685	lnc-MTX1-1		459	A_33_P3381067	4.44481	OR10Q1
	460	A_24_P213924	4.7577	TLDC1		460	A_24_P397107	4.57241	CDC25A		460	A_21_P0000230	3.56362	SNORD107		460	A_33_P3212490	4.43825	DICER1
	461	A_23_P94552	4.7472	TMEM2		461	A_24_P54174	4.57226	TNFRSF1B		461	A_23_P120048	3.55829	BAZ2B		461	A_32_P15958	4.43243	ZNF295-AS1
	462	A_24_P106624	4.73929	MEOX2		462	A_24_P476086	4.5699	KPNA5		462	A_23_P209337	3.55514	METTL21A		462	A_33_P3233150	4.43221	ZSWIM4
	463	A_24_P323967	4.73382	ZNF880		463	A_23_P103812	4.56686	BRINP3		463	A_23_P353514	3.55298	MSL3		463	A_33_P3290403	4.42614	IMPA2
	464	A_23_P210608	4.72217	ZNF217		464	A_24_P26897	4.56148	INPP5A		464	A_33_P3272593	3.54718	CTPS2		464	A_23_P65230	4.42237	TMTC4
	465	A_33_P3881812	4.71158	IRGM		465	A_24_P886040	4.55929	DCP2		465	A_23_P150931	3.54346	LMBR1L		465	A_19_P00317449	4.42192	ZNF678
	466	A_23_P214080	4.70465	EGR1		466	A_23_P213863	4.54525	FAM193B		466	A_23_P254025	3.53962	ZFP37		466	A_33_P3256267	4.41558	PTAR1
	467	A_32_P155631	4.70287	SDHD		467	A_23_P107283	4.54378	HOXB2		467	A_21_P0000367	3.53815	SNORA32		467	A_23_P314712	4.4079	CABYR
	468	A_23_P139669	4.70068	SLC2A3		468	A_33_P3307363	4.54302	LPHN2		468	A_23_P98382	3.53594	TIMM8B		468	A_23_P19619	4.40542	HIVEP1
	469	A_33_P3340205	4.69132	DDTL		469	A_22_P00000606	4.54151	lnc-ACER2-1		469	A_23_P164047	3.53289	MMD		469	A_23_P101476	4.399	ZNF442
	470	A_33_P3367917	4.68723	SSH2		470	A_33_P3331437	4.53497	ZNF518A		470	A_23_P416894	3.5322	GSAP		470	A_23_P106389	4.39639	SEMA7A
	471	A_33_P3242733	4.68448	PKDCC		471	A_23_P92410	4.53463	CASP3		471	A_32_P195647	3.53097	KLHL15		471	A_33_P3256347	4.39615	TIMM8B
	472	A_21_P0007411	4.68367	lnc-RP11-831A10.1.1-1		472	A_23_P201655	4.51756	MYCBP		472	A_33_P3379916	3.52847	GLS		472	A_33_P3272165	4.39613	NDUFAF6
	473	A_33_P3302280	4.68092	PDIK1L		473	A_23_P148829	4.51022	ACTRT2		473	A_24_P290354	3.52405	ZFAND5		473	A_21_P0000478	4.39543	SNORA11C
	474	A_22_P00004931	4.67674	lnc-DBX1-1		474	A_23_P313512	4.50875	DCP1B		474	A_23_P12784	3.52214	FRAT2		474	A_33_P3367701	4.39445	TMEM164
	475	A_33_P3297155	4.67603	GEMIN2		475	A_33_P3220565	4.49862	UBTD2		475	A_24_P295010	3.50617	SERPINB9		475	A_23_P31085	4.39097	CCDC28A
	476	A_23_P419107	4.6738	TCP11L2		476	A_24_P942250	4.48616	CHD9		476	A_21_P0009375	3.50356	lnc-CYB5D2-1		476	A_22_P00009337	4.38781	LRRC8B
	477	A_33_P3348288	4.67028	RHOBTB1		477	A_24_P129277	4.48533	NOD1		477	A_33_P3359753	3.49432	CCSAP		477	A_23_P358410	4.38766	SRGAP3
	478	A_33_P3347147	4.66968	SUPT3H		478	A_19_P00322299	4.48291	ZSWIM6		478	A_21_P0013213	3.49036	ZNF727		478	A_24_P418816	4.387	GPX7
	479	A_23_P340158	4.66742	ISCU		479	A_23_P132644	4.4829	NCEH1		479	A_23_P170857	3.48915	IL1RAP		479	A_33_P3230269	4.38504	GRHL1
	480	A_24_P166613	4.66669	EPDR1		480	A_33_P3390708	4.47166	TMEM2		480	A_32_P191004	3.48402	ATAD2B		480	A_23_P129064	4.38422	GATM
	481	A_33_P3272773	4.66581	ZNF217		481	A_19_P00326732	4.46822	SMIM13		481	A_23_P65789	3.48378	MCTP2		481	A_21_P0004518	4.38127	lnc-RASA1-3
	482	A_33_P3379916	4.65843	GLS		482	A_24_P213924	4.46265	TLDC1		482	A_24_P418816	3.47019	GPX7		482	A_24_P943997	4.37924	ARL5B
	483	A_23_P383132	4.65691	HIC2		483	A_24_P106794	4.46239	NUDCD1		483	A_23_P25735	3.46662	PSMA6		483	A_23_P350451	4.37627	PRDM1
	484	A_23_P410587	4.6563	JADE1		484	A_33_P3348288	4.45875	RHOBTB1		484	A_33_P3272189	3.4661	MFSD9		484	A_23_P380371	4.35859	IPMK
	485	A_21_P0006171	4.65627	LOC100506834		485	A_23_P19987	4.45402	IGF2BP3		485	A_33_P3301940	3.46512	PDE7B		485	A_19_P00326732	4.35796	SMIM13
	486	A_21_P0000766	4.65553	TEKT4P2		486	A_23_P379649	4.45107	BMF		486	A_33_P3416946	3.46486	ACTR10		486	A_23_P201655	4.35585	MYCBP
	487	A_23_P414273	4.65443	SMIM3		487	A_33_P3370109	4.4471	IMPA1		487	A_33_P3217218	3.46183	AGPAT5		487	A_23_P23947	4.34649	MAP3K8
	488	A_23_P155147	4.64733	ZBED4		488	A_23_P109895	4.44694	SLC26A6		488	A_24_P129277	3.46153	NOD1		488	A_24_P251381	4.33645	NHEJ1
	489	A_33_P3302115	4.64394	CAPRIN1		489	A_23_P13683	4.43535	ZBTB39		489	A_23_P43095	3.4612	ZFHX4		489	A_22_P00009905	4.33626	HEIH
	490	A_33_P3272189	4.64163	MFSD9		490	A_23_P141960	4.43359	SERTAD3		490	A_23_P72568	3.45867	SNX4		490	A_33_P3235147	4.33157	DLX5
	491	A_23_P419202	4.64086	ZNF658		491	A_33_P3288844	4.43149	IL6R		491	A_33_P3353672	3.45606	RAB28		491	A_33_P3366859	4.32255	BAGE
	492	A_33_P3399638	4.62554	ZNF257		492	A_23_P15582	4.42994	XYLT2		492	A_21_P0000585	3.4545	TRAPPC1		492	A_23_P132644	4.32019	NCEH1
	493	A_23_P404045	4.6228	MTHFR		493	A_23_P7655	4.42878	BNIP1		493	A_23_P354894	3.44719	ZNF567		493	A_33_P3252068	4.31829	KDM7A
	494	A_23_P31124	4.62263	COL21A1		494	A_23_P36266	4.42847	PDHX		494	A_22_P00021652	3.436	LOC101927963		494	A_23_P434430	4.31794	ZNF439
	495	A_21_P0000229	4.61756	SNORD108		495	A_32_P36694	4.42035	JAZF1		495	A_23_P157569	3.42794	ADHFE1		495	A_23_P120048	4.31596	BAZ2B
	496	A_23_P160466	4.61568	SLC19A2		496	A_23_P206724	4.41323	MT1E		496	A_21_P0009698	3.42731	lnc-VSTM2B-7		496	A_23_P20882	4.31557	ATP6V1G1
	497	A_33_P3321230	4.61261	SLC18B1		497	A_33_P3299421	4.40816	ZNF530		497	A_23_P383227	3.42658	S100A1		497	A_24_P19544	4.31258	STK39
	498	A_24_P223124	4.61239	FNDC3B		498	A_24_P942112	4.40401	POLR1B		498	A_23_P144877	3.42151	ATOX1		498	A_23_P383132	4.30793	HIC2
	499	A_23_P139958	4.61038	CDK8		499	A_33_P3272390	4.3941	RANBP2		499	A_33_P3283984	3.42089	AFG3L1P		499	A_24_P251950	4.30479	UGT3A2
	500	A_23_P77918	4.60755	HS3ST3B1		500	A_23_P250800	4.3892	ST3GAL6		500	A_33_P3356711	3.41957	ING3		500	A_33_P3382303	4.29416	FMNL1
	501	A_24_P330112	4.59878	MAGOHB		501	A_23_P87603	4.3852	TARBP2		501	A_33_P3291176	3.41828	VMAC		501	A_21_P0000365	4.2913	SNORD12
	502	A_23_P121480	4.59582	CD200		502	A_33_P3353672	4.38028	RAB28		502	A_22_P00019422	3.41542	lnc-C10orf31-1		502	A_21_P0000472	4.28519	SNORD58C
	503	A_23_P411723	4.58991	PLAG1		503	A_23_P144877	4.37661	ATOX1		503	A_23_P419202	3.3962	ZNF658		503	A_33_P3217218	4.28403	AGPAT5
	504	A_24_P56240	4.58873	CPNE8		504	A_21_P0000910	4.36137	lnc-MIB2-1		504	A_33_P3350778	3.39455	ZNF699		504	A_21_P0000590	4.28142	ZEB2
	505	A_23_P209625	4.58824	CYP1B1		505	A_19_P00316107	4.35068	L3MBTL1		505	A_24_P97836	3.3918	RAD17		505	A_24_P306443	4.27907	LOC100233156
	506	A_23_P206724	4.5777	MT1E		506	A_23_P23947	4.34932	MAP3K8		506	A_33_P3290343	3.38977	CYP1B1		506	A_23_P17275	4.27461	DNAJC27
	507	A_23_P369701	4.57326	ABHD17C		507	A_23_P257131	4.34866	PEX13		507	A_33_P3413541	3.38572	RNF138P1		507	A_24_P320880	4.27402	SNX16
	508	A_23_P252748	4.57032	ZNF195		508	A_24_P116909	4.34265	MALT1		508	A_32_P162250	3.3818	ARHGAP18		508	A_33_P3331726	4.27079	LINC00657
	509	A_32_P12610	4.55722	E2F6		509	A_23_P104054	4.33604	SUCO		509	A_33_P3319791	3.38164	NR4A1		509	A_24_P287075	4.26969	MAP4K2
	510	A_23_P204579	4.55303	TDG		510	A_33_P3233005	4.33413	MBTD1		510	A_32_P47754	3.38111	SLC2A14		510	A_24_P59220	4.26678	POTEF
	511	A_33_P3391476	4.55251	CRYZ		511	A_23_P31765	4.33214	PKIA		511	A_22_P00000206	3.37896	lnc-ABT1-2		511	A_33_P3270636	4.2661	SHISA5
	512	A_23_P65712	4.54733	FAM103A1		512	A_24_P166613	4.32451	EPDR1		512	A_33_P3270636	3.37391	SHISA5		512	A_23_P60534	4.26502	TOR2A
	513	A_23_P128940	4.54296	VCPKMT		513	A_33_P3221432	4.32261	ZNF284		513	A_24_P247732	3.36921	SLC5A6		513	A_24_P157087	4.2647	CASP8
	514	A_22_P00008473	4.53854	KCNA3		514	A_23_P18372	4.29047	B3GNT5		514	A_24_P291401	3.36309	TMEM150A		514	A_23_P363831	4.2636	FBXO3
	515	A_24_P321581	4.52605	SLC38A4		515	A_23_P22672	4.28242	ALG13		515	A_21_P0014360	3.36206	LOC101927057		515	A_23_P59637	4.26244	DOCK4
	516	A_23_P423926	4.52345	SS18L1		516	A_23_P35912	4.27752	CASP4		516	A_21_P0004273	3.36195	lnc-XRCC4-1		516	A_33_P3358457	4.26231	GLI2
	517	A_23_P92410	4.52141	CASP3		517	A_19_P00317449	4.27641	ZNF678		517	A_32_P220739	3.35404	ZNF658		517	A_23_P313512	4.25656	DCP1B
	518	A_23_P107283	4.51687	HOXB2		518	A_23_P39766	4.2762	GLS		518	A_33_P3272165	3.35263	NDUFAF6		518	A_23_P46149	4.25101	GPR137B
	519	A_23_P150852	4.51205	ESYT1		519	A_22_P00013581	4.27437	FRMD6-AS2		519	A_32_P7204	3.35161	RAB28		519	A_23_P161022	4.2429	SNAPIN
	520	A_23_P14673	4.50474	IGDCC4		520	A_23_P156156	4.27124	ZCCHC9		520	A_21_P0000233	3.35054	SNORD38A		520	A_23_P94216	4.24184	LONRF1
	521	A_21_P0000265	4.50259	SNORA45A		521	A_23_P333852	4.26939	TTLL11		521	A_33_P3343210	3.34581	SLC25A37		521	A_33_P3248329	4.24169	ZFAND3
	522	A_23_P120048	4.49052	BAZ2B		522	A_23_P210482	4.26478	ADA		522	A_24_P19544	3.34292	STK39		522	A_21_P0012884	4.23815	LOC728613
	523	A_23_P371266	4.48628	DNM3		523	A_24_P8768	4.25705	MRPL20		523	A_22_P00014378	3.34231	lnc-SETDB1-1		523	A_33_P3237634	4.23245	TSC22D3
	524	A_33_P3398411	4.48428	RASSF3		524	A_23_P62659	4.25467	PPT1		524	A_23_P46725	3.33553	EPC1		524	A_24_P54178	4.22413	TMED5
	525	A_23_P22672	4.48173	ALG13		525	A_23_P142918	4.24512	C2orf69		525	A_23_P71752	3.3311	ZFAND5		525	A_23_P320553	4.22317	PPFIA3
	526	A_24_P72394	4.47938	RBAK		526	A_23_P399146	4.24356	ZNF549		526	A_33_P3251054	3.32791	RNF38		526	A_23_P255503	4.22286	PAFAH1B2
	527	A_23_P258814	4.47421	DPH3P1		527	A_23_P167812	4.23692	RBM24		527	A_23_P206107	3.32728	ULK3		527	A_33_P3356711	4.21794	ING3
	528	A_24_P118938	4.47326	NOL4L		528	A_33_P3374463	4.22651	MFAP3		528	A_23_P110445	3.32435	APBB3		528	A_24_P221575	4.21262	RUFY3
	529	A_24_P555066	4.47129	SMTNL2		529	A_21_P0006958	4.22624	lnc-AKR1C2-3		529	A_21_P0013753	3.31969	XLOC_l2_015451		529	A_23_P65240	4.2058	COL4A1
	530	A_33_P3332547	4.46923	IQCJ-SCHIP1		530	A_23_P93562	4.22255	SESN1		530	A_24_P286898	3.31944	MAPK8		530	A_33_P3240258	4.20429	RPN2
	531	A_33_P3289005	4.44389	AP1S3		531	A_33_P3308347	4.21742	ADAMTS8		531	A_23_P117546	3.31514	SOS2		531	A_33_P3272773	4.19882	ZNF217
	532	A_21_P0001500	4.43806	lnc-SPATA6-1		532	A_24_P453921	4.21665	DPY19L1P1		532	A_23_P29204	3.31473	MTFP1		532	A_23_P114057	4.19741	SEMA4C
	533	A_23_P39050	4.41296	ZNF823		533	A_23_P94552	4.21422	TMEM2		533	A_23_P435521	3.30847	TMEM106A		533	A_24_P396753	4.18682	TRIB2
	534	A_19_P00317449	4.40361	ZNF678		534	A_22_P00021652	4.21201	LOC101927963		534	A_33_P3358295	3.30556	ABTB1		534	A_21_P0000097	4.18492	PAFAH1B2
	535	A_33_P3319791	4.40157	NR4A1		535	A_23_P106389	4.21097	SEMA7A		535	A_33_P3226810	3.30297	TNFSF10		535	A_23_P200030	4.18161	FPGT
	536	A_33_P3256347	4.39093	TIMM8B		536	A_23_P310483	4.20944	C8orf58		536	A_23_P213863	3.29865	FAM193B		536	A_33_P3364508	4.18095	C7orf43
	537	A_33_P3423445	4.38349	ZNF730		537	A_23_P29575	4.20765	MRPS36		537	A_22_P00003475	3.29775	lnc-CCDC7-4		537	A_33_P3355071	4.17845	MLLT10
	538	A_33_P3390708	4.3796	TMEM2		538	A_23_P70148	4.19869	NNT		538	A_23_P58862	3.29366	FAM135A		538	A_24_P175563	4.17695	ACBD5
	539	A_32_P135348	4.37701	TANC1		539	A_33_P3278906	4.18689	PHF20L1		539	A_23_P250800	3.29303	ST3GAL6		539	A_23_P410859	4.16712	ZSWIM6
	540	A_32_P30710	4.37399	RPL23		540	A_24_P928510	4.17043	THEM4		540	A_23_P379649	3.29189	BMF		540	A_33_P3247803	4.16689	RBM12B
	541	A_24_P368575	4.36908	SLC4A7		541	A_21_P0011262	4.16438	XPO6		541	A_24_P886040	3.2918	DCP2		541	A_23_P168882	4.16474	TP53INP1
	542	A_24_P854913	4.36848	METTL21A		542	A_23_P150931	4.15914	LMBR1L		542	A_24_P171058	3.29113	TMEM64		542	A_23_P310483	4.1637	C8orf58
	543	A_33_P3312735	4.36291	PGAP1		543	A_33_P3291176	4.15336	VMAC		543	A_23_P92410	3.28978	CASP3		543	A_21_P0000585	4.16247	TRAPPC1
	544	A_24_P476086	4.35219	KPNA5		544	A_23_P209200	4.1508	CCNE1		544	A_23_P401568	3.28878	MAT2A		544	A_23_P93562	4.15498	SESN1
	545	A_33_P3351474	4.35141	SMARCAD1		545	A_24_P414256	4.14896	TMA7		545	A_24_P208998	3.28498	TRIM23		545	A_23_P152791	4.14821	SLC16A6
	546	A_33_P3318661	4.3492	E2F7		546	A_23_P89431	4.14736	CCL2		546	A_23_P201655	3.28493	MYCBP		546	A_24_P942730	4.14811	ZSCAN29
	547	A_33_P3424143	4.34491	AREL1		547	A_24_P82135	4.14408	SECISBP2L		547	A_23_P315364	3.28232	CXCL2		547	A_21_P0013490	4.14343	XLOC_l2_014217
	548	A_32_P220739	4.34111	ZNF658		548	A_33_P3301940	4.14295	PDE7B		548	A_23_P209200	3.27247	CCNE1		548	A_23_P345707	4.13549	TICRR
	549	A_23_P69988	4.31398	RARS		549	A_33_P3218694	4.14275	PNN		549	A_33_P3399019	3.27203	ZNF816		549	A_23_P202104	4.13545	PPIF
	550	A_23_P60534	4.30713	TOR2A		550	A_23_P157569	4.14271	ADHFE1		550	A_24_P376441	3.27029	TAF5L		550	A_33_P3328292	4.13486	PLAGL2
	551	A_21_P0012439	4.30328	TRANK1		551	A_23_P202988	4.14078	AASDHPPT		551	A_33_P3370109	3.26612	IMPA1		551	A_21_P0000514	4.12872	VTRNA1-2
	552	A_23_P1292	4.30261	ERCC6		552	A_23_P350451	4.13634	PRDM1		552	A_24_P940125	3.26542	CNOT6		552	A_23_P144807	4.1282	SEPT8
	553	A_23_P29204	4.30173	MTFP1		553	A_24_P398691	4.13039	ABHD13		553	A_21_P0000356	3.26433	SCARNA11		553	A_33_P3373214	4.12752	ZHX1-C8orf76
	554	A_33_P3805090	4.29927	FNIP2		554	A_23_P98085	4.12984	PTEN		554	A_23_P434430	3.26051	ZNF439		554	A_23_P118392	4.12729	RASD1
	555	A_32_P7204	4.29494	RAB28		555	A_33_P3248439	4.12518	MVB12B		555	A_23_P141394	3.25548	WIPI1		555	A_24_P935782	4.12466	ZNF121
	556	A_33_P3418516	4.29188	E2F3		556	A_21_P0000822	4.12421	LOC286189		556	A_23_P93562	3.25497	SESN1		556	A_23_P99226	4.11561	SIRT4
	557	A_33_P3416588	4.29144	RIT2		557	A_32_P59486	4.12392	SDHD		557	A_23_P412515	3.25462	CLDN12		557	A_24_P269814	4.11418	PLEKHA1
	558	A_33_P3328292	4.28208	PLAGL2		558	A_23_P150325	4.12263	TMEM133		558	A_21_P0012884	3.2489	LOC728613		558	A_24_P329487	4.11373	FAM84B
	559	A_33_P3400823	4.28109	LURAP1		559	A_23_P103201	4.11969	PNRC2		559	A_32_P13795	3.24215	DNAJC27		559	A_19_P00322299	4.11124	ZSWIM6
	560	A_23_P98085	4.27834	PTEN		560	A_23_P374844	4.11845	GAL		560	A_21_P0011957	3.23957	XLOC_l2_008221		560	A_32_P76060	4.10995	CTDSPL2
	561	A_21_P0009749	4.27691	ZNF91		561	A_33_P3399019	4.11607	ZNF816		561	A_23_P170774	3.23686	E2F6		561	A_24_P307808	4.10851	KCTD16
	562	A_23_P59637	4.27614	DOCK4		562	A_33_P3302115	4.10765	CAPRIN1		562	A_23_P394567	3.23357	KIAA1467		562	A_21_P0000257	4.10699	SNORD27
	563	A_23_P354894	4.27262	ZNF567		563	A_23_P36611	4.10758	APAF1		563	A_33_P3862375	3.23293	USP45		563	A_23_P71037	4.10644	IL6
	564	A_23_P310483	4.2701	C8orf58		564	A_23_P118392	4.10557	RASD1		564	A_23_P115824	3.23217	HNRNPH3		564	A_21_P0013212	4.10501	XLOC_l2_013439
	565	A_19_P00323082	4.2578	H19		565	A_19_P00323692	4.09814	XIST		565	A_32_P15958	3.2281	ZNF295-AS1		565	A_33_P3674851	4.10492	VPS36
	566	A_24_P30923	4.25479	SNN		566	A_33_P3254291	4.09558	CNOT4		566	A_33_P3388810	3.2273	FPGT-TNNI3K		566	A_33_P3252177	4.10254	EID2B
	567	A_33_P3298634	4.2495	NFS1		567	A_33_P3264238	4.09393	ZNF280B		567	A_24_P6428	3.22717	FAM217B		567	A_24_P298013	4.10165	GTPBP2
	568	A_24_P795594	4.24723	ALG9		568	A_33_P3332547	4.09185	IQCJ-SCHIP1		568	A_23_P350451	3.22671	PRDM1		568	A_32_P231179	4.10148	TEKT4
	569	A_23_P55123	4.2404	COX10		569	A_23_P250245	4.08256	CD72		569	A_22_P00010750	3.22463	YTHDF3		569	A_23_P257795	4.09829	NDUFA2
	570	A_33_P3366859	4.23947	BAGE		570	A_22_P00018247	4.08035	lnc-ZNF708-1		570	A_23_P84872	3.22209	SECISBP2		570	A_23_P149975	4.09471	FAM107B
	571	A_33_P3333890	4.23947	LCORL		571	A_33_P3348719	4.07975	FGF9		571	A_24_P942250	3.2179	CHD9		571	A_23_P87616	4.09458	ATP5G2
	572	A_24_P921933	4.23946	SRSF1		572	A_23_P64689	4.07664	PAN2		572	A_19_P00326732	3.21275	SMIM13		572	A_24_P223124	4.08899	FNDC3B
	573	A_23_P424002	4.23906	POU2F1		573	A_33_P3424272	4.07649	NAA60		573	A_23_P216568	3.20821	FAM206A		573	A_33_P3251054	4.08701	RNF38
	574	A_33_P3278330	4.2326	LOC101927533		574	A_22_P00008487	4.07287	lnc-KCNC2-1		574	A_23_P333852	3.20654	TTLL11		574	A_32_P220739	4.0855	ZNF658
	575	A_23_P102242	4.2288	MARCH7		575	A_23_P395075	4.07066	KDM3A		575	A_22_P00009337	3.20392	LRRC8B		575	A_23_P419202	4.08449	ZNF658
	576	A_23_P84872	4.22589	SECISBP2		576	A_24_P941759	4.07044	G2E3		576	A_19_P00810899	3.20133	SNHG20		576	A_23_P107283	4.08424	HOXB2
	577	A_24_P65060	4.21953	MEX3B		577	A_23_P99891	4.06893	MESDC1		577	A_33_P3311245	3.1934	KRTAP19-7		577	A_21_P0000477	4.08207	SNORA11B
	578	A_23_P401568	4.21897	MAT2A		578	A_23_P255503	4.06612	PAFAH1B2		578	A_23_P201605	3.19267	DENND1B		578	A_33_P3284408	4.07065	DDI2
	579	A_23_P320290	4.21784	ZNF827		579	A_23_P216556	4.06184	EPB41L4B		579	A_23_P19619	3.19141	HIVEP1		579	A_23_P17430	4.06924	RBM38
	580	A_24_P406060	4.21663	RNF144B		580	A_23_P337790	4.0579	SHPRH		580	A_33_P6608390	3.19085	YTHDF3		580	A_33_P3391290	4.06853	NREP
	581	A_23_P30275	4.21248	PCYOX1L		581	A_23_P106798	4.05326	SIAH1		581	A_33_P3423440	3.19015	ZNF720		581	A_32_P125803	4.06805	RBM26-AS1
	582	A_33_P3327108	4.21037	NLK		582	A_32_P125803	4.05299	RBM26-AS1		582	A_23_P20743	3.18771	TMEM246		582	A_22_P00007805	4.06711	HOXA9
	583	A_23_P203841	4.20869	BAZ2A		583	A_23_P170857	4.0472	IL1RAP		583	A_24_P46953	3.18381	SGK3		583	A_23_P19987	4.06223	IGF2BP3
	584	A_23_P32029	4.20435	SLC35D2		584	A_23_P211985	4.04538	SNRK		584	A_23_P98022	3.1808	SIRT1		584	A_33_P3379199	4.05713	UQCR10
	585	A_33_P3233005	4.20352	MBTD1		585	A_23_P347169	4.04242	MTUS1		585	A_33_P3256347	3.1788	TIMM8B		585	A_33_P3351092	4.05597	KRTAP20-2
	586	A_32_P59486	4.20146	SDHD		586	A_23_P87616	4.03945	ATP5G2		586	A_23_P63521	3.17824	LCE2C		586	A_33_P3343210	4.05506	SLC25A37
	587	A_24_P109082	4.18763	USP37		587	A_23_P145357	4.03851	BAK1		587	A_33_P3307363	3.17539	LPHN2		587	A_23_P93641	4.0521	AKR1B10
	588	A_23_P141960	4.17919	SERTAD3		588	A_24_P22746	4.03582	ZADH2		588	A_33_P3218089	3.17481	CLDN24		588	A_24_P940125	4.04086	CNOT6
	589	A_33_P3277943	4.17734	CNOT6L		589	A_33_P3220728	4.03422	RREB1		589	A_23_P214876	3.17319	JARID2		589	A_23_P89431	4.04062	CCL2
	590	A_33_P3403044	4.17387	MAT2A		590	A_24_P109082	4.03218	USP37		590	A_22_P00020384	3.16607	SYNJ2BP-COX16		590	A_23_P151970	4.03911	FEM1B
	591	A_33_P3769406	4.17381	PIGU		591	A_23_P116512	4.02795	PRR5L		591	A_33_P3277943	3.16263	CNOT6L		591	A_23_P25626	4.03841	BORA
	592	A_24_P306443	4.17317	LOC100233156		592	A_23_P419107	4.02686	TCP11L2		592	A_23_P145984	3.15754	TSPAN12		592	A_33_P3423435	4.03409	ZNF710
	593	A_23_P311144	4.17193	CCDC138		593	A_33_P3299525	4.02615	KCTD21		593	A_23_P150018	3.15487	DUSP5		593	A_33_P3379886	4.03129	FGF2
	594	A_23_P110445	4.16827	APBB3		594	A_32_P12610	4.0205	E2F6		594	A_33_P3261505	3.15339	EPG5		594	A_33_P3252196	4.02975	EZH2
	595	A_23_P110253	4.16781	KIT		595	A_33_P3227716	4.01954	GATSL3		595	A_33_P3416588	3.15083	RIT2		595	A_23_P408108	4.02738	MTERF1
	596	A_24_P97836	4.16318	RAD17		596	A_23_P207299	4.0189	RNFT1		596	A_33_P3416037	3.14592	FAM96A		596	A_23_P379649	4.02244	BMF
	597	A_33_P3257330	4.16113	DCBLD1		597	A_23_P54477	4.01786	NOP10		597	A_23_P33196	3.14531	COL5A2		597	A_24_P453921	4.02105	DPY19L1P1
	598	A_33_P3413541	4.15796	RNF138P1		598	A_23_P59637	4.01333	DOCK4		598	A_24_P21715	3.14372	RAD9A		598	A_23_P25735	4.01588	PSMA6
	599	A_21_P0000822	4.15686	LOC286189		599	A_33_P3379886	4.01293	FGF2		599	A_24_P88554	3.14065	PEX11B		599	A_23_P399146	4.00325	ZNF549
	600	A_24_P211565	4.15663	C1QTNF6		600	A_23_P75430	4.00825	SMCO4		600	A_21_P0000216	3.13847	SNORD36C		600	A_24_P412156	4.00236	CXCL12
	601	A_33_P3291176	4.15648	VMAC		601	A_23_P315364	4.00266	CXCL2		601	A_24_P323967	3.13763	ZNF880		601	A_33_P3304107	3.99797	KLHL28
	602	A_33_P3326530	4.15368	RHOT1		602	A_33_P3371514	4.00141	IPPK		602	A_23_P13065	3.13616	ZDHHC13		602	A_23_P167812	3.99772	RBM24
	603	A_24_P655268	4.15313	OIP5-AS1		603	A_24_P174613	3.99931	FBXW7		603	A_32_P167396	3.13549	MED14OS		603	A_33_P3399019	3.99271	ZNF816
	604	A_22_P00021258	4.1498	lnc-TMEM232-3		604	A_32_P201773	3.9988	AMMECR1		604	A_23_P124300	3.13218	BCO1		604	A_23_P150053	3.99096	ACTA2
	605	A_33_P3398822	4.1472	ZBED4		605	A_23_P401904	3.99102	PHF19		605	A_33_P3265956	3.12898	CBFA2T2		605	A_21_P0010749	3.99054	LOC100288069
	606	A_32_P134290	4.14583	ZCCHC2		606	A_21_P0000709	3.98934	SEPSECS-AS1		606	A_23_P103201	3.12488	PNRC2		606	A_23_P29630	3.99048	SPCS1
	607	A_24_P82135	4.14551	SECISBP2L		607	A_21_P0012409	3.9838	XLOC_l2_009968		607	A_24_P223124	3.12277	FNDC3B		607	A_33_P3248439	3.98682	MVB12B
	608	A_22_P00009337	4.1452	LRRC8B		608	A_33_P3346222	3.98179	MSH5		608	A_33_P3248439	3.12173	MVB12B		608	A_33_P3218694	3.98387	PNN
	609	A_23_P430161	4.14266	EXOC8		609	A_24_P341187	3.97982	GBA2		609	A_23_P374844	3.12116	GAL		609	A_33_P3220545	3.98304	SLC6A19
	610	A_33_P3399864	4.14117	ZNF792		610	A_23_P206107	3.9707	ULK3		610	A_19_P00810009	3.1157	lnc-SNURF-1		610	A_24_P17453	3.98079	TTC30A
	611	A_23_P315364	4.14017	CXCL2		611	A_33_P3331726	3.96833	LINC00657		611	A_23_P401904	3.11506	PHF19		611	A_23_P170857	3.9765	IL1RAP
	612	A_33_P3278043	4.13268	TRMT10A		612	A_33_P3353622	3.96779	RBAK		612	A_23_P20882	3.11065	ATP6V1G1		612	A_23_P1641	3.97645	RCE1
	613	A_32_P155811	4.12953	CD2AP		613	A_23_P204696	3.95835	CDKN1B		613	A_22_P00010927	3.10944	lnc-NR2C1-1		613	A_23_P325438	3.97522	XPO6
	614	A_23_P344568	4.12301	FAM124A		614	A_24_P19544	3.95634	STK39		614	A_23_P168276	3.10238	TBPL1		614	A_24_P88554	3.97027	PEX11B
	615	A_24_P48408	4.12041	RNMT		615	A_23_P213255	3.95577	SMARCAD1		615	A_23_P130359	3.09692	ARHGAP28		615	A_23_P29575	3.9695	MRPS36
	616	A_21_P0000171	4.11939	IL6R		616	A_23_P99226	3.9552	SIRT4		616	A_23_P82334	3.09526	SLC25A13		616	A_23_P70148	3.96926	NNT
	617	A_23_P157569	4.11303	ADHFE1		617	A_24_P269814	3.94979	PLEKHA1		617	A_23_P6151	3.09416	PLAGL2		617	A_23_P151133	3.96481	TSPAN9
	618	A_19_P00322354	4.10734	MAGI2-AS3		618	A_24_P49447	3.94492	RIC1		618	A_24_P269814	3.09408	PLEKHA1		618	A_24_P270033	3.96123	MPZL3
	619	A_23_P257131	4.10332	PEX13		619	A_21_P0000702	3.94411	STX18-AS1		619	A_23_P145357	3.09403	BAK1		619	A_23_P341443	3.96076	MNT
	620	A_33_P3305749	4.10281	RARB		620	A_33_P3404744	3.94277	KIAA1958		620	A_23_P23947	3.09012	MAP3K8		620	A_33_P3350778	3.96015	ZNF699
	621	A_23_P37415	4.09541	SECISBP2L		621	A_33_P3280694	3.93624	GSAP		621	A_23_P128940	3.08984	VCPKMT		621	A_33_P3307363	3.95759	LPHN2
	622	A_33_P3298062	4.09449	ABCC5		622	A_23_P97860	3.93403	LIPA		622	A_24_P415845	3.0887	LIG4		622	A_23_P203841	3.95752	BAZ2A
	623	A_24_P413941	4.0938	C2orf69		623	A_21_P0000766	3.92937	TEKT4P2		623	A_32_P112493	3.08458	PKDCC		623	A_33_P3384562	3.94134	PDLIM7
	624	A_23_P369987	4.09113	AREL1		624	A_33_P3356341	3.92673	MSL1		624	A_33_P3344579	3.08236	DLD		624	A_23_P54205	3.93812	GPATCH2L
	625	A_22_P00001972	4.08928	SOX5		625	A_23_P400078	3.92609	MTHFR		625	A_32_P12610	3.08004	E2F6		625	A_24_P134727	3.9332	TFAM
	626	A_24_P22746	4.08406	ZADH2		626	A_23_P99540	3.92302	ZFP36L1		626	A_23_P2271	3.07181	PTHLH		626	A_23_P46812	3.92766	CPEB3
	627	A_23_P379649	4.0815	BMF		627	A_24_P306443	3.92268	LOC100233156		627	A_23_P106194	3.06839	FOS		627	A_23_P6943	3.92455	GPR15
	628	A_32_P26330	4.08096	USP10		628	A_23_P341443	3.92222	MNT		628	A_19_P00320242	3.06719	lnc-SNURF-1		628	A_33_P3370109	3.92401	IMPA1
	629	A_23_P200030	4.08049	FPGT		629	A_23_P140256	3.91312	PNP		629	A_33_P3302115	3.06293	CAPRIN1		629	A_23_P35912	3.92099	CASP4
	630	A_23_P29153	4.07422	RSPH14		630	A_22_P00016217	3.90607	LOC654841		630	A_33_P3403549	3.05969	CNEP1R1		630	A_33_P3353672	3.91832	RAB28
	631	A_19_P00810899	4.07383	SNHG20		631	A_23_P114947	3.90058	RGS2		631	A_23_P35912	3.05855	CASP4		631	A_23_P170774	3.91563	E2F6
	632	A_23_P213085	4.06697	SLC10A7		632	A_33_P3297155	3.89992	GEMIN2		632	A_23_P28485	3.0567	GCA		632	A_23_P215024	3.91552	LRRC1
	633	A_24_P940125	4.0662	CNOT6		633	A_23_P65230	3.89395	TMTC4		633	A_21_P0000472	3.05593	SNORD58C		633	A_33_P3332145	3.91549	RPN2
	634	A_24_P385585	4.06164	TMEM18		634	A_33_P3419696	3.89387	FGF2		634	A_24_P54178	3.05449	TMED5		634	A_32_P191004	3.91419	ATAD2B
	635	A_33_P3248329	4.05833	ZFAND3		635	A_33_P3242733	3.88529	PKDCC		635	A_23_P151133	3.05328	TSPAN9		635	A_23_P500130	3.91158	KANK1
	636	A_24_P23034	4.0575	ZNFX1		636	A_24_P795594	3.88429	ALG9		636	A_33_P3289446	3.05125	LOC100131048		636	A_23_P206107	3.91064	ULK3
	637	A_23_P394377	4.05413	KCNRG		637	A_24_P347378	3.87529	ALOX5AP		637	A_23_P47034	3.04954	HHEX		637	A_23_P148919	3.90998	CPT2
	638	A_23_P155755	4.03524	CXCL6		638	A_21_P0000265	3.87376	SNORA45A		638	A_24_P655268	3.04904	OIP5-AS1		638	A_23_P155147	3.90902	ZBED4
	639	A_21_P0011270	4.0339	XLOC_l2_004385		639	A_33_P3388016	3.8626	TMA7		639	A_23_P408913	3.04839	TTC30B		639	A_24_P77947	3.90651	CCDC132
	640	A_23_P20743	4.0323	TMEM246		640	A_23_P96599	3.86172	TMSB15B		640	A_22_P00001972	3.04495	SOX5		640	A_24_P759584	3.90535	DIO3OS
	641	A_24_P157087	4.03047	CASP8		641	A_33_P3394040	3.86132	ATL2		641	A_23_P368145	3.04308	GORAB		641	A_21_P0011780	3.90387	LINC01534
	642	A_33_P3301940	4.02983	PDE7B		642	A_33_P3311245	3.85608	KRTAP19-7		642	A_23_P63829	3.04301	HSPA14		642	A_23_P13065	3.90334	ZDHHC13
	643	A_33_P3268723	4.02968	ZKSCAN4		643	A_23_P380371	3.85271	IPMK		643	A_22_P00009905	3.04234	HEIH		643	A_24_P26897	3.90292	INPP5A
	644	A_24_P15586	4.02406	THAP5		644	A_23_P100711	3.85004	PMP22		644	A_32_P121303	3.0403	NUP50		644	A_23_P394567	3.89951	KIAA1467
	645	A_23_P206759	4.01065	IST1		645	A_33_P3256267	3.84814	PTAR1		645	A_23_P139704	3.03881	DUSP6		645	A_33_P3246293	3.89858	HBS1L
	646	A_23_P414895	4.00528	TTC17		646	A_24_P298013	3.84404	GTPBP2		646	A_24_P306443	3.03637	LOC100233156		646	A_33_P3418516	3.89789	E2F3
	647	A_23_P19987	4.00379	IGF2BP3		647	A_23_P51646	3.84358	PLK3		647	A_24_P854913	3.03243	METTL21A		647	A_22_P00024092	3.8947	SLC38A6
	648	A_24_P943393	3.99573	AHNAK		648	A_33_P3413541	3.84168	RNF138P1		648	A_23_P164436	3.02854	ASPA		648	A_23_P128734	3.89091	ERH
	649	A_23_P15582	3.99444	XYLT2		649	A_33_P3328292	3.83346	PLAGL2		649	A_23_P138967	3.02854	SDHD		649	A_33_P3241482	3.88749	ZNF346
	650	A_24_P85511	3.9919	ANKRD26		650	A_33_P3210338	3.83206	RFX7		650	A_24_P935782	3.02634	ZNF121		650	A_24_P336759	3.88677	MCL1
	651	A_33_P3248439	3.99094	MVB12B		651	A_33_P3338166	3.82974	NUAK2		651	A_33_P3272390	3.02474	RANBP2		651	A_19_P00808088	3.8778	LMCD1-AS1
	652	A_33_P3404744	3.98834	KIAA1958		652	A_23_P121875	3.82936	C5orf28		652	A_32_P30710	3.02222	RPL23		652	A_23_P380951	3.87713	ZNF420
	653	A_19_P00803685	3.98832	ANKRD33B		653	A_22_P00005605	3.82799	DNAJC27-AS1		653	A_33_P3242603	3.02084	ASH1L-AS1		653	A_19_P00810899	3.87655	SNHG20
	654	A_23_P29630	3.97615	SPCS1		654	A_21_P0012439	3.82328	TRANK1		654	A_21_P0011124	3.01954	XLOC_l2_003627		654	A_23_P128940	3.86966	VCPKMT
	655	A_32_P125803	3.97581	RBM26-AS1		655	A_23_P139669	3.82164	SLC2A3		655	A_33_P3328292	3.01569	PLAGL2		655	A_24_P945181	3.86758	RBM15B
	656	A_23_P17430	3.97573	RBM38		656	A_21_P0000478	3.81697	SNORA11C		656	A_24_P795594	3.01566	ALG9		656	A_23_P206759	3.8638	IST1
	657	A_23_P350451	3.97555	PRDM1		657	A_23_P25735	3.81015	PSMA6		657	A_23_P69988	3.01552	RARS		657	A_32_P13795	3.86196	DNAJC27
	658	A_19_P00322299	3.97425	ZSWIM6		658	A_33_P3216237	3.80575	BZW2		658	A_23_P214080	3.0129	EGR1		658	A_23_P93772	3.86107	HOXA5
	659	A_22_P00006349	3.97272	lnc-FANK1-3		659	A_24_P598406	3.80371	RNF216P1		659	A_23_P96833	3.01208	SLAMF9		659	A_33_P3416588	3.86077	RIT2
	660	A_23_P150325	3.971	TMEM133		660	A_33_P3379199	3.8026	UQCR10		660	A_23_P313512	3.01185	DCP1B		660	A_33_P3416037	3.86004	FAM96A
	661	A_23_P20882	3.9702	ATP6V1G1		661	A_33_P3296682	3.80223	NDUFB5		661	A_23_P161152	3.01098	PDSS1		661	A_22_P00007770	3.85843	SPOPL
	662	A_24_P49447	3.96857	RIC1		662	A_23_P149496	3.79664	XKR8		662	A_33_P3227320	3.0073	MIER3		662	A_33_P3258046	3.85577	TAC4
	663	A_22_P00002179	3.95855	lnc-BTBD19-1		663	A_21_P0005565	3.79567	lnc-VKORC1L1-1		663	A_24_P93703	3.00501	TMEM198B		663	A_33_P3227716	3.85352	GATSL3
	664	A_23_P141394	3.95735	WIPI1		664	A_21_P0000231	3.79329	SNORD64		664	A_24_P175563	3.00338	ACBD5		664	A_23_P120056	3.84979	RTKN
	665	A_23_P168276	3.95442	TBPL1		665	A_33_P3379916	3.78595	GLS		665	A_23_P29575	3.00113	MRPS36		665	A_33_P3415032	3.84687	KCNA3
	666	A_33_P3417865	3.94369	ZFP36L1		666	A_21_P0013753	3.7828	XLOC_l2_015451		666	A_21_P0000097	3.00026	PAFAH1B2		666	A_33_P3343750	3.84143	ZNF567
	667	A_21_P0010482	3.94258	lnc-C22orf26-2		667	A_22_P00000206	3.78079	lnc-ABT1-2		667	A_32_P81768	2.99958	TMEM167A		667	A_24_P182494	3.84069	DUSP10
	668	A_33_P3264780	3.9401	CDK8		668	A_23_P126393	3.78002	SETDB1		668	A_23_P500130	2.99808	KANK1		668	A_24_P942250	3.84049	CHD9
	669	A_24_P129341	3.9401	AKR1B10		669	A_22_P00011653	3.77391	LOC102724626		669	A_24_P90216	2.99747	LGR4		669	A_22_P00007879	3.83967	lnc-HSCB-1
	670	A_24_P276628	3.93144	PPT1		670	A_24_P322369	3.77365	VPS4B		670	A_21_P0000242	2.99621	SNORD54		670	A_24_P476086	3.83876	KPNA5
	671	A_23_P379026	3.93003	GTPBP2		671	A_23_P200493	3.77057	LBR		671	A_23_P363831	2.99526	FBXO3		671	A_24_P93703	3.83426	TMEM198B
	672	A_23_P209246	3.92786	GLI2		672	A_33_P3277943	3.76799	CNOT6L		672	A_24_P330112	2.99279	MAGOHB		672	A_23_P409462	3.83178	DCBLD1
	673	A_33_P3358521	3.92389	RIC1		673	A_24_P182494	3.76549	DUSP10		673	A_21_P0002628	2.98739	LOC102724849		673	A_23_P257131	3.83137	PEX13
	674	A_32_P191004	3.91937	ATAD2B		674	A_23_P155147	3.76494	ZBED4		674	A_22_P00000184	2.98735	lnc-ABHD16B-1		674	A_23_P156156	3.82891	ZCCHC9
	675	A_23_P150931	3.91613	LMBR1L		675	A_33_P3317825	3.76443	NRAS		675	A_33_P3264269	2.98563	MOV10		675	A_33_P3221432	3.8288	ZNF284
	676	A_33_P3241646	3.91232	PANK3		676	A_32_P226786	3.76308	FAM126B		676	A_23_P120056	2.98471	RTKN		676	A_23_P134744	3.82485	RNF122
	677	A_33_P3416946	3.90635	ACTR10		677	A_23_P10206	3.76094	HAS2		677	A_33_P3291831	2.98398	CEP55		677	A_24_P90216	3.82297	LGR4
	678	A_33_P3280694	3.90472	GSAP		678	A_33_P3351474	3.75772	SMARCAD1		678	A_23_P102058	2.98347	MATN3		678	A_24_P306136	3.82145	RIC1
	679	A_23_P145357	3.90024	BAK1		679	A_32_P13795	3.75766	DNAJC27		679	A_23_P203841	2.98198	BAZ2A		679	A_23_P400078	3.82067	MTHFR
	680	A_24_P943106	3.89743	U2SURP		680	A_23_P91350	3.75325	GPCPD1		680	A_33_P3210085	2.98013	NET1		680	A_33_P3211818	3.81962	RUNX1
	681	A_23_P36266	3.89682	PDHX		681	A_24_P921321	3.74535	PTPRJ		681	A_23_P314760	2.97868	PRKAG2		681	A_23_P401568	3.81772	MAT2A
	682	A_23_P256632	3.89611	PGGT1B		682	A_23_P73747	3.74508	ARMCX2		682	A_22_P00001508	2.97775	LCMT1-AS1		682	A_23_P36611	3.81724	APAF1
	683	A_22_P00003694	3.88752	LOC101927650		683	A_24_P387609	3.73313	ISCA1		683	A_21_P0008626	2.97705	OIP5-AS1		683	A_23_P115792	3.81549	PLEKHA1
	684	A_33_P3211818	3.87757	RUNX1		684	A_32_P134290	3.73287	ZCCHC2		684	A_23_P94216	2.97132	LONRF1		684	A_23_P311358	3.815	ZNF282
	685	A_33_P3374463	3.87733	MFAP3		685	A_19_P00808453	3.72616	COX5A		685	A_23_P75430	2.97003	SMCO4		685	A_33_P3272390	3.81229	RANBP2
	686	A_32_P201773	3.87291	AMMECR1		686	A_23_P29630	3.716	SPCS1		686	A_23_P144326	2.96932	ASB5		686	A_23_P75430	3.81165	SMCO4
	687	A_22_P00018172	3.87119	ZNF718		687	A_21_P0000585	3.71303	TRAPPC1		687	A_33_P3239242	2.96823	SPATA6		687	A_33_P3409665	3.79008	DEPDC5
	688	A_33_P3293353	3.87113	KCTD3		688	A_23_P110712	3.71219	DUSP1		688	A_33_P3424143	2.96795	AREL1		688	A_23_P339480	3.78985	HAT1
	689	A_22_P00010971	3.86804	lnc-NRIP2-1		689	A_23_P257795	3.70521	NDUFA2		689	A_23_P424002	2.96448	POU2F1		689	A_22_P00003197	3.7897	PDP2
	690	A_33_P3419696	3.86382	FGF2		690	A_19_P00319646	3.70432	LINC00673		690	A_32_P34387	2.96262	SPATA7		690	A_33_P3348887	3.78393	PBX3
	691	A_23_P385034	3.86186	E2F3		691	A_23_P201605	3.70253	DENND1B		691	A_33_P3332145	2.96053	RPN2		691	A_23_P363406	3.78103	ANGEL1
	692	A_23_P29830	3.85844	CBLB		692	A_33_P3363260	3.69828	PGM2L1		692	A_33_P3302861	2.95739	RPGRIP1L		692	A_23_P316487	3.78101	H2AFV
	693	A_33_P3355821	3.85464	ZNF273		693	A_23_P160992	3.69663	FMO4		693	A_24_P362904	2.95635	PFKFB4		693	A_32_P155776	3.76993	POTEKP
	694	A_33_P3400424	3.85436	ZNF615		694	A_33_P3211818	3.6957	RUNX1		694	A_33_P3321303	2.95247	ETV3		694	A_33_P3291831	3.76949	CEP55
	695	A_33_P3613000	3.85374	ZBTB10		695	A_23_P158096	3.69289	COL27A1		695	A_33_P3303464	2.95072	SWSAP1		695	A_23_P54846	3.76949	HERPUD1
	696	A_23_P89431	3.85343	CCL2		696	A_24_P203328	3.69106	TPRXL		696	A_24_P23034	2.94984	ZNFX1		696	A_23_P394448	3.76885	DPY19L1
	697	A_33_P3247803	3.84795	RBM12B		697	A_23_P211285	3.68784	NDUFV3		697	A_33_P3328814	2.94775	SETBP1		697	A_33_P3416321	3.76796	SLC17A5
	698	A_23_P150018	3.84501	DUSP5		698	A_22_P00000184	3.68532	lnc-ABHD16B-1		698	A_23_P14193	2.94633	RFC3		698	A_21_P0000702	3.76148	STX18-AS1
	699	A_23_P83498	3.82906	IGF2BP1		699	A_24_P134727	3.68437	TFAM		699	A_24_P387609	2.94543	ISCA1		699	A_24_P941359	3.76031	FAM65B
	700	A_33_P3373214	3.82593	ZHX1-C8orf76		700	A_19_P00803685	3.67975	ANKRD33B		700	A_23_P312536	2.94528	ARSK		700	A_24_P387869	3.74894	PKN2
	701	A_23_P142918	3.82489	C2orf69		701	A_23_P368145	3.67172	GORAB		701	A_23_P204696	2.94392	CDKN1B		701	A_24_P21715	3.7483	RAD9A
	702	A_23_P71752	3.82458	ZFAND5		702	A_23_P151133	3.66913	TSPAN9		702	A_23_P255503	2.94382	PAFAH1B2		702	A_23_P419239	3.7445	ETNK1
	703	A_23_P100711	3.8241	PMP22		703	A_33_P3266873	3.66625	MSL1		703	A_23_P49338	2.94135	TNFRSF12A		703	A_33_P3290343	3.7443	CYP1B1
	704	A_24_P217758	3.82045	MFAP3		704	A_24_P341923	3.66533	EPG5		704	A_22_P00000606	2.93897	lnc-ACER2-1		704	A_22_P00013781	3.74324	LOC101929194
	705	A_24_P935782	3.8123	ZNF121		705	A_23_P316487	3.66341	H2AFV		705	A_33_P3211443	2.93814	LRRC8B		705	A_33_P3233005	3.73775	MBTD1
	706	A_21_P0013213	3.81089	ZNF727		706	A_33_P3385266	3.66169	ABCC6		706	A_24_P365322	2.93747	ZNF709		706	A_23_P374844	3.73128	GAL
	707	A_24_P944222	3.80049	TMTC3		707	A_32_P32254	3.65585	COL6A1		707	A_23_P125042	2.93741	ZNF222		707	A_23_P214080	3.73059	EGR1
	708	A_23_P114947	3.80001	RGS2		708	A_23_P58009	3.65572	C3orf52		708	A_32_P201773	2.93565	AMMECR1		708	A_33_P3277943	3.72991	CNOT6L
	709	A_33_P3278906	3.7968	PHF20L1		709	A_19_P00810899	3.65421	SNHG20		709	A_21_P0010671	2.93397	LYPLAL1-AS1		709	A_23_P6151	3.72502	PLAGL2
	710	A_23_P156156	3.79616	ZCCHC9		710	A_33_P3272773	3.65393	ZNF217		710	A_23_P144096	2.93317	CISH		710	A_23_P131846	3.71966	SNAI1
	711	A_24_P21715	3.79243	RAD9A		711	A_23_P502678	3.64404	TM2D2		711	A_33_P3301955	2.93039	PDE7A		711	A_23_P204579	3.71872	TDG
	712	A_33_P3259507	3.79138	FBXO10		712	A_33_P3416037	3.64294	FAM96A		712	A_32_P130788	2.92805	SAMD13		712	A_33_P3702364	3.71847	SNX24
	713	A_24_P941359	3.78782	FAM65B		713	A_21_P0012884	3.64065	LOC728613		713	A_23_P121396	2.92569	DNAJC19		713	A_23_P18993	3.71616	MIER3
	714	A_23_P164089	3.78674	RFFL		714	A_24_P105298	3.63658	H3F3A		714	A_23_P29630	2.92068	SPCS1		714	A_33_P3391476	3.71424	CRYZ
	715	A_33_P3224819	3.78628	SLC45A4		715	A_21_P0014949	3.63632	NPEPPS		715	A_23_P53891	2.91759	KLF5		715	A_21_P0013753	3.71167	XLOC_l2_015451
	716	A_33_P3299421	3.78607	ZNF530		716	A_33_P3420466	3.63595	MATN3		716	A_23_P94412	2.9072	PDCD1LG2		716	A_21_P0009685	3.70526	TMEM167A
	717	A_24_P943997	3.78176	ARL5B		717	A_24_P201404	3.63506	C11orf54		717	A_24_P40594	2.90714	HOMEZ		717	A_24_P15586	3.70265	THAP5
	718	A_33_P3338166	3.78121	NUAK2		718	A_23_P71037	3.63255	IL6		718	A_23_P322756	2.90682	TET1		718	A_33_P3388810	3.69171	FPGT-TNNI3K
	719	A_23_P320553	3.78108	PPFIA3		719	A_24_P183094	3.63162	ATP13A3		719	A_33_P3371514	2.90339	IPPK		719	A_23_P94932	3.69125	MMADHC
	720	A_24_P193943	3.78031	PIGN		720	A_23_P89755	3.62739	RNF138		720	A_23_P36825	2.90261	GPRC5A		720	A_23_P15582	3.68755	XYLT2
	721	A_22_P00010555	3.78025	lnc-NCOA5-1		721	A_33_P3241646	3.62563	PANK3		721	A_24_P412156	2.9003	CXCL12		721	A_23_P142872	3.68717	TCF7L1
	722	A_23_P144877	3.77373	ATOX1		722	A_23_P215787	3.62145	HBP1		722	A_33_P3265270	2.90023	SLC17A5		722	A_23_P14193	3.68597	RFC3
	723	A_23_P41455	3.7706	TRPC3		723	A_23_P202104	3.62001	PPIF		723	A_23_P30634	2.89768	BACH2		723	A_23_P49009	3.68073	LPCAT4
	724	A_23_P74701	3.76928	COL24A1		724	A_33_P3412349	3.61874	ZNF268		724	A_24_P367602	2.89722	DUSP5P1		724	A_23_P138967	3.67804	SDHD
	725	A_21_P0000276	3.76441	SNORD87		725	A_23_P344568	3.61524	FAM124A		725	A_23_P211285	2.89408	NDUFV3		725	A_19_P00808453	3.67786	COX5A
	726	A_19_P00326732	3.76044	SMIM13		726	A_33_P3393843	3.61306	SECISBP2		726	A_22_P00010555	2.89038	lnc-NCOA5-1		726	A_33_P3404879	3.67768	LPHN2
	727	A_23_P338479	3.75728	CD274		727	A_23_P379026	3.61304	GTPBP2		727	A_23_P356139	2.88897	FAM178A		727	A_33_P3302115	3.67681	CAPRIN1
	728	A_33_P3211809	3.75231	RUNX1		728	A_24_P208998	3.61222	TRIM23		728	A_22_P00008737	2.88168	lnc-KIAA1755-6		728	A_23_P110712	3.67647	DUSP1
	729	A_33_P3379886	3.74622	FGF2		729	A_33_P3213767	3.61142	CCDC157		729	A_33_P3272773	2.88039	ZNF217		729	A_33_P3252889	3.67577	PHF12
	730	A_24_P198629	3.74345	LINS		730	A_23_P6151	3.61098	PLAGL2		730	A_23_P67312	2.87679	ZNF136		730	A_24_P322369	3.67071	VPS4B
	731	A_24_P386771	3.74085	PPP1CC		731	A_33_P3259507	3.60914	FBXO10		731	A_23_P215024	2.87486	LRRC1		731	A_23_P207299	3.66692	RNFT1
	732	A_23_P313512	3.74078	DCP1B		732	A_24_P412156	3.60727	CXCL12		732	A_33_P3308347	2.87421	ADAMTS8		732	A_33_P3363260	3.66293	PGM2L1
	733	A_23_P16722	3.73414	DOCK10		733	A_23_P424002	3.60425	POU2F1		733	A_21_P0000479	2.87348	SNORA11D		733	A_24_P291133	3.65568	UHMK1
	734	A_33_P3224331	3.73329	DDX3Y		734	A_23_P104318	3.60269	DDIT4		734	A_21_P0000746	2.87311	LINC00933		734	A_23_P20743	3.65469	TMEM246
	735	A_23_P31085	3.73116	CCDC28A		735	A_23_P397455	3.60153	ACVR1C		735	A_23_P167812	2.87255	RBM24		735	A_23_P429092	3.6499	HBS1L
	736	A_23_P204696	3.73079	CDKN1B		736	A_24_P303647	3.60091	C7orf60		736	A_33_P3318581	2.87218	PLOD2		736	A_33_P3227320	3.63641	MIER3
	737	A_24_P256337	3.72551	ZNF644		737	A_33_P3272165	3.60023	NDUFAF6		737	A_33_P3299421	2.87036	ZNF530		737	A_33_P3344579	3.63555	DLD
	738	A_23_P106798	3.72253	SIAH1		738	A_23_P110253	3.59753	KIT		738	A_24_P22746	2.86921	ZADH2		738	A_23_P395075	3.6355	KDM3A
	739	A_33_P3227320	3.7223	MIER3		739	A_21_P0014360	3.59538	LOC101927057		739	A_33_P3397763	2.86768	TNFSF9		739	A_33_P3280213	3.62918	CTSA
	740	A_23_P120056	3.71305	RTKN		740	A_32_P850562	3.59466	ZNF337-AS1		740	A_33_P3213822	2.86507	KCNK2		740	A_33_P3301940	3.62723	PDE7B
	741	A_23_P33433	3.70542	MAZ		741	A_23_P28375	3.59403	GMCL1		741	A_33_P3805090	2.86433	FNIP2		741	A_23_P219084	3.6203	ZNF3
	742	A_24_P175563	3.70345	ACBD5		742	A_33_P3298634	3.58989	NFS1		742	A_23_P4628	2.86149	ZNF606		742	A_24_P46953	3.62026	SGK3
	743	A_23_P10081	3.70254	ARL13B		743	A_33_P3403044	3.5891	MAT2A		743	A_23_P200493	2.86013	LBR		743	A_23_P161125	3.61838	MOV10
	744	A_32_P228414	3.70122	GAPVD1		744	A_23_P17275	3.58771	DNAJC27		744	A_33_P3252196	2.85638	EZH2		744	A_32_P7204	3.61574	RAB28
	745	A_33_P3356341	3.70063	MSL1		745	A_23_P33433	3.58455	MAZ		745	A_33_P3241482	2.85453	ZNF346		745	A_23_P104318	3.60966	DDIT4
	746	A_33_P3358462	3.69947	GLI2		746	A_33_P3389023	3.58023	SRD5A3		746	A_33_P3211818	2.85077	RUNX1		746	A_23_P368145	3.60893	GORAB
	747	A_21_P0000304	3.69816	SNORA13		747	A_23_P500956	3.5792	B3GNT2		747	A_21_P0007411	2.84917	lnc-RP11-831A10.1.1-1		747	A_23_P214876	3.60802	JARID2
	748	A_23_P35230	3.69773	CD46		748	A_23_P214876	3.57295	JARID2		748	A_23_P46149	2.84914	GPR137B		748	A_21_P0006395	3.60701	lnc-PTGES2-1
	749	A_21_P0010454	3.69749	LINC00899		749	A_33_P3251054	3.57139	RNF38		749	A_33_P3416321	2.84514	SLC17A5		749	A_33_P3233165	3.60214	CFAP36
	750	A_23_P400066	3.69707	RALGAPB		750	A_21_P0000124	3.57084	DENND1B		750	A_23_P380371	2.84326	IPMK		750	A_33_P3296582	3.59981	ARSJ
	751	A_24_P291231	3.69118	PER3		751	A_23_P308150	3.57084	AMER1		751	A_23_P92230	2.84248	TSC22D2		751	A_33_P3332547	3.59965	IQCJ-SCHIP1
	752	A_23_P31765	3.68604	PKIA		752	A_33_P3237699	3.56707	RMND5A		752	A_33_P3233005	2.84195	MBTD1		752	A_33_P3394395	3.59522	FAM73A
	753	A_23_P39766	3.68474	GLS		753	A_33_P3318661	3.56701	E2F7		753	A_33_P3323218	2.841	CARF		753	A_24_P66001	3.59186	UQCR10
	754	A_23_P81369	3.68212	ADAM19		754	A_23_P82941	3.56518	ARFGEF1		754	A_19_P00322299	2.84001	ZSWIM6		754	A_23_P144096	3.59097	CISH
	755	A_32_P129752	3.67916	TMEM30B		755	A_24_P944222	3.56494	TMTC3		755	A_23_P129856	2.83922	HIC1		755	A_23_P401904	3.58497	PHF19
	756	A_24_P11575	3.67649	CRIM1		756	A_23_P394567	3.55855	KIAA1467		756	A_23_P216766	2.83747	ISCA1		756	A_23_P210210	3.58055	EPAS1
	757	A_22_P00002305	3.67548	MIR210		757	A_33_P3394395	3.55712	FAM73A		757	A_23_P217704	2.83697	GYG2		757	A_33_P3348719	3.58026	FGF9
	758	A_33_P3234222	3.67276	TSPO2		758	A_33_P3248329	3.55641	ZFAND3		758	A_23_P15516	2.83402	TMEM101		758	A_33_P3417865	3.57968	ZFP36L1
	759	A_23_P35316	3.67073	ZNF695		759	A_33_P3383261	3.55339	SIKE1		759	A_33_P3282619	2.83141	lnc-RP11-305N23.1.1-1		759	A_24_P133488	3.57614	CDCA4
	760	A_23_P170774	3.66902	E2F6		760	A_24_P27234	3.5529	SOX5		760	A_33_P3227788	2.83024	PANK1		760	A_24_P886040	3.57558	DCP2
	761	A_33_P3286146	3.66819	LOC100132891		761	A_33_P3218089	3.55005	CLDN24		761	A_23_P89431	2.82884	CCL2		761	A_23_P424002	3.57457	POU2F1
	762	A_23_P135990	3.66745	SLCO2A1		762	A_24_P538478	3.54869	MED28		762	A_24_P109082	2.82809	USP37		762	A_33_P3287972	3.57372	RASA2
	763	A_21_P0014949	3.66302	NPEPPS		763	A_24_P97836	3.5478	RAD17		763	A_21_P0003858	2.82273	lnc-CLCN3-1		763	A_33_P3397763	3.57232	TNFSF9
	764	A_23_P210210	3.65931	EPAS1		764	A_33_P3281191	3.54759	NID1		764	A_23_P65442	2.82074	IRF9		764	A_33_P3296682	3.57097	NDUFB5
	765	A_23_P132644	3.65779	NCEH1		765	A_23_P30223	3.54712	SRD5A1		765	A_24_P943106	2.82067	U2SURP		765	A_22_P00013581	3.57055	FRMD6-AS2
	766	A_33_P3267305	3.65629	ANKRD52		766	A_23_P142872	3.54619	TCF7L1		766	A_23_P142872	2.82035	TCF7L1		766	A_21_P0012237	3.57025	XLOC_l2_009278
	767	A_23_P160992	3.65225	FMO4		767	A_24_P943997	3.54496	ARL5B		767	A_33_P3384562	2.81869	PDLIM7		767	A_33_P3308347	3.56929	ADAMTS8
	768	A_32_P5276	3.64859	ARHGEF26		768	A_33_P3228072	3.54173	NPHP3		768	A_24_P322369	2.81702	VPS4B		768	A_23_P315364	3.56545	CXCL2
	769	A_23_P210829	3.64672	PCMTD2		769	A_23_P423926	3.54139	SS18L1		769	A_23_P69100	2.81514	ARHGEF26		769	A_23_P51646	3.56365	PLK3
	770	A_23_P96833	3.64651	SLAMF9		770	A_24_P396753	3.53275	TRIB2		770	A_23_P369987	2.81445	AREL1		770	A_24_P159312	3.5577	SLC7A6
	771	A_32_P120895	3.64635	LYSMD2		771	A_33_P3386716	3.53193	PPP1R15B		771	A_23_P400066	2.81309	RALGAPB		771	A_23_P380724	3.55704	FASTKD5
	772	A_33_P3355071	3.64622	MLLT10		772	A_23_P203841	3.53038	BAZ2A		772	A_24_P943997	2.81234	ARL5B		772	A_23_P82941	3.5537	ARFGEF1
	773	A_33_P3353672	3.6461	RAB28		773	A_33_P3289780	3.52845	C14orf2		773	A_23_P217339	2.81038	PRKX		773	A_21_P0000262	3.55352	SNORA27
	774	A_23_P30784	3.64331	ABT1		774	A_24_P93703	3.51999	TMEM198B		774	A_23_P161022	2.809	SNAPIN		774	A_23_P54477	3.54923	NOP10
	775	A_24_P174613	3.63737	FBXW7		775	A_22_P00016190	3.51958	LOC101928955		775	A_23_P339480	2.8087	HAT1		775	A_33_P3265855	3.54399	PRR5-ARHGAP8
	776	A_24_P134727	3.62942	TFAM		776	A_24_P362904	3.51733	PFKFB4		776	A_23_P168882	2.80835	TP53INP1		776	A_23_P73747	3.54299	ARMCX2
	777	A_32_P231179	3.62545	TEKT4		777	A_23_P76488	3.51409	EMP1		777	A_23_P50919	2.80694	SERPINE2		777	A_23_P139958	3.53982	CDK8
	778	A_21_P0000493	3.62444	SCARNA14		778	A_23_P30275	3.51214	PCYOX1L		778	A_23_P62659	2.8059	PPT1		778	A_23_P16722	3.53963	DOCK10
	779	A_21_P0000082	3.61899	LARP4		779	A_24_P251381	3.5105	NHEJ1		779	A_24_P124624	2.80533	OLR1		779	A_24_P74371	3.53685	CTSA
	780	A_23_P148919	3.61846	CPT2		780	A_33_P3321657	3.50697	HSPG2		780	A_33_P3316983	2.8036	BBIP1		780	A_23_P133665	3.53293	FRK
	781	A_33_P3424272	3.61668	NAA60		781	A_23_P139958	3.50668	CDK8		781	A_23_P130482	2.80121	ZNF211		781	A_23_P129856	3.53281	HIC1
	782	A_32_P13795	3.61545	DNAJC27		782	A_32_P134209	3.5033	ACVR2B		782	A_33_P3296682	2.80086	NDUFB5		782	A_33_P3424272	3.52675	NAA60
	783	A_33_P3312842	3.61538	ZNRF2		783	A_23_P500130	3.50111	KANK1		783	A_23_P257795	2.80024	NDUFA2		783	A_33_P3258510	3.52269	LYPLA2
	784	A_23_P215787	3.61243	HBP1		784	A_23_P25503	3.50083	FNDC3A		784	A_23_P71415	2.7981	WDYHV1		784	A_24_P598406	3.5209	RNF216P1
	785	A_24_P926507	3.60738	SLC14A1		785	A_23_P117546	3.50033	SOS2		785	A_23_P115792	2.7973	PLEKHA1		785	A_23_P35343	3.52042	ZNF248
	786	A_23_P70148	3.60519	NNT		786	A_24_P256337	3.4969	ZNF644		786	A_33_P3325704	2.79463	SPRR2E		786	A_23_P13822	3.51428	STYK1
	787	A_23_P98022	3.60338	SIRT1		787	A_23_P304450	3.49439	GATA6		787	A_24_P942730	2.79425	ZSCAN29		787	A_23_P71415	3.5117	WDYHV1
	788	A_33_P3539223	3.60275	ARHGEF39		788	A_21_P0007215	3.49258	lnc-PPP1R32-1		788	A_21_P0008215	2.79294	LOC101927712		788	A_23_P96833	3.51021	SLAMF9
	789	A_24_P751074	3.60141	ETS1		789	A_23_P78037	3.49123	CCL7		789	A_23_P144476	2.79196	SPRY1		789	A_21_P0011016	3.50963	LOC643733
	790	A_33_P3350726	3.60057	PPARG		790	A_23_P161522	3.48881	TMEM134		790	A_23_P207299	2.79167	RNFT1		790	A_33_P3325704	3.50594	SPRR2E
	791	A_24_P106794	3.59861	NUDCD1		791	A_24_P386771	3.48744	PPP1CC		791	A_23_P73747	2.78918	ARMCX2		791	A_33_P3209030	3.5056	ZNF623
	792	A_23_P38813	3.59485	ZNF320		792	A_33_P3805090	3.48671	FNIP2		792	A_33_P3331726	2.7885	LINC00657		792	A_23_P62659	3.50206	PPT1
	793	A_23_P201655	3.59378	MYCBP		793	A_23_P404045	3.48426	MTHFR		793	A_24_P106794	2.78641	NUDCD1		793	A_32_P12610	3.49943	E2F6
	794	A_23_P250485	3.59172	TRIM62		794	A_23_P500381	3.48389	HTR7		794	A_24_P115967	2.78607	DAGLA		794	A_33_P3234939	3.49801	ZNF266
	795	A_24_P342829	3.591	SLC16A14		795	A_23_P55123	3.48372	COX10		795	A_22_P00002039	2.78496	RASSF8-AS1		795	A_23_P160828	3.49793	C1orf159
	796	A_21_P0000124	3.58793	DENND1B		796	A_33_P3702364	3.48316	SNX24		796	A_24_P174613	2.78407	FBXW7		796	A_32_P36694	3.49556	JAZF1
	797	A_33_P3261505	3.58778	EPG5		797	A_32_P208424	3.48305	H3F3A		797	A_23_P109072	2.78388	SALL4		797	A_24_P96403	3.49354	RUNX1
	798	A_33_P3276997	3.58594	MAP6		798	A_23_P146209	3.48168	RNF170		798	A_22_P00002592	2.78288	lnc-C19orf26-2		798	A_23_P213255	3.49337	SMARCAD1
	799	A_23_P71037	3.5845	IL6		799	A_23_P124252	3.4808	CAMK1D		799	A_23_P49009	2.78247	LPCAT4		799	A_23_P379026	3.48559	GTPBP2
	800	A_22_P00021652	3.58102	LOC101927963		800	A_23_P65240	3.47887	COL4A1		800	A_23_P156156	2.78115	ZCCHC9		800	A_33_P3220728	3.48519	RREB1
	801	A_23_P128734	3.58064	ERH		801	A_23_P148807	3.47876	CDC7		801	A_23_P19754	2.78036	CPA4		801	A_33_P3265270	3.48491	SLC17A5
	802	A_33_P3327842	3.57914	ZNF436		802	A_23_P128734	3.47681	ERH		802	A_23_P250564	2.78028	PRKCE		802	A_33_P3371514	3.48036	IPPK
	803	A_24_P944427	3.57608	SETD5		803	A_24_P346101	3.47614	PRELID2		803	A_21_P0000590	2.77848	ZEB2		803	A_24_P23034	3.4785	ZNFX1
	804	A_24_P54178	3.57411	TMED5		804	A_21_P0000082	3.47174	LARP4		804	A_23_P150053	2.778	ACTA2		804	A_22_P00011741	3.47789	LOC101929398
	805	A_24_P231025	3.57269	BRWD1		805	A_32_P98502	3.47161	COX5A		805	A_33_P3220095	2.77762	ZNF341		805	A_24_P213924	3.47268	TLDC1
	806	A_23_P23947	3.5713	MAP3K8		806	A_23_P40039	3.46465	AMMECR1L		806	A_23_P155147	2.77605	ZBED4		806	A_23_P383118	3.46966	ZSWIM5
	807	A_24_P396753	3.57032	TRIB2		807	A_23_P64669	3.46322	ZCCHC8		807	A_23_P25626	2.76969	BORA		807	A_23_P161152	3.46691	PDSS1
	808	A_22_P00010781	3.56867	NKX6-2		808	A_24_P6467	3.46295	DENND2C		808	A_33_P3702364	2.76406	SNX24		808	A_33_P3218089	3.46649	CLDN24
	809	A_23_P306956	3.56672	ZNF566		809	A_33_P3332145	3.45456	RPN2		809	A_24_P298013	2.76003	GTPBP2		809	A_21_P0010889	3.46636	NUTM2A-AS1
	810	A_24_P8768	3.56529	MRPL20		810	A_33_P3350778	3.45368	ZNF699		810	A_23_P414895	2.75605	TTC17		810	A_23_P210482	3.46619	ADA
	811	A_23_P148807	3.56279	CDC7		811	A_23_P204850	3.45235	RB1		811	A_23_P385206	2.75452	STX12		811	A_24_P942112	3.46523	POLR1B
	812	A_33_P3259092	3.55958	FKTN		812	A_23_P1691	3.45229	MMP1		812	A_22_P00000343	2.75328	LOC101928915		812	A_33_P3402329	3.46166	MIR503HG
	813	A_23_P215024	3.55843	LRRC1		813	A_33_P3247838	3.45174	ZNF844		813	A_24_P832426	2.75178	B3GALTL		813	A_32_P30710	3.46118	RPL23
	814	A_32_P29806	3.55798	CRADD		814	A_23_P143484	3.44858	PIGP		814	A_32_P36694	2.75077	JAZF1		814	A_21_P0014149	3.459	LOC101928794
	815	A_33_P3279959	3.5579	PLXNA4		815	A_23_P115792	3.44855	PLEKHA1		815	A_24_P199929	2.74968	VPS54		815	A_32_P26330	3.45851	USP10
	816	A_23_P161125	3.54965	MOV10		816	A_24_P246293	3.44643	FDXACB1		816	A_23_P213255	2.74923	SMARCAD1		816	A_21_P0012641	3.45824	XLOC_l2_010969
	817	A_32_P155776	3.54706	POTEKP		817	A_23_P121396	3.44382	DNAJC19		817	A_24_P340066	2.74614	ELF4		817	A_33_P3398862	3.45808	RHOB
	818	A_22_P00012505	3.54653	lnc-PSMA2-2		818	A_23_P48070	3.44373	ING4		818	A_23_P82941	2.74596	ARFGEF1		818	A_22_P00019997	3.45352	lnc-CHAF1B-2
	819	A_23_P54636	3.54629	ATP6V0D1		819	A_33_P3318671	3.44253	LYPLA2		819	A_33_P3332547	2.74412	IQCJ-SCHIP1		819	A_33_P3283619	3.45338	SH2D1A
	820	A_33_P3281191	3.54629	NID1		820	A_23_P71752	3.44047	ZFAND5		820	A_21_P0011016	2.73982	LOC643733		820	A_24_P414376	3.45312	KLF3
	821	A_33_P3220565	3.54409	UBTD2		821	A_22_P00004931	3.43935	lnc-DBX1-1		821	A_33_P3240258	2.73866	RPN2		821	A_32_P156963	3.45279	ACTG1
	822	A_33_P3226380	3.5436	LINC01347		822	A_23_P210829	3.43915	PCMTD2		822	A_23_P395075	2.73748	KDM3A		822	A_23_P204696	3.45183	CDKN1B
	823	A_32_P23624	3.54139	ABCB10		823	A_23_P164468	3.43155	ADNP2		823	A_23_P151970	2.73664	FEM1B		823	A_21_P0000304	3.45044	SNORA13
	824	A_33_P3237699	3.53993	RMND5A		824	A_33_P3363655	3.42965	ANAPC1		824	A_23_P356646	2.73222	TEKT4P2		824	A_23_P86900	3.44437	B4GAT1
	825	A_22_P00009905	3.53932	HEIH		825	A_33_P3226050	3.42897	GATSL3		825	A_23_P51646	2.73072	PLK3		825	A_23_P15516	3.43323	TMEM101
	826	A_24_P182494	3.53747	DUSP10		826	A_33_P3217103	3.42849	RBFOX2		826	A_33_P3409392	2.72918	FZD6		826	A_23_P149496	3.43256	XKR8
	827	A_23_P35912	3.53483	CASP4		827	A_24_P46953	3.41896	SGK3		827	A_22_P00017999	2.72493	lnc-ZNF132-1		827	A_23_P500381	3.43115	HTR7
	828	A_23_P205584	3.53366	JKAMP		828	A_33_P3862375	3.41673	USP45		828	A_23_P139958	2.72486	CDK8		828	A_24_P244470	3.43056	RNF41
	829	A_33_P3215128	3.53112	IBA57		829	A_22_P00001972	3.412	SOX5		829	A_23_P156993	2.72191	CNOT4		829	A_24_P318939	3.42371	ZNF337
	830	A_33_P3321657	3.52925	HSPG2		830	A_32_P112493	3.41193	PKDCC		830	A_33_P3302280	2.71981	PDIK1L		830	A_23_P35399	3.42341	ANXA11
	831	A_21_P0000910	3.52255	lnc-MIB2-1		831	A_33_P3312842	3.40925	ZNRF2		831	A_22_P00008338	2.71854	lnc-ITPR2-2		831	A_23_P114947	3.41928	RGS2
	832	A_23_P46819	3.51927	BTRC		832	A_24_P118938	3.40828	NOL4L		832	A_23_P160869	2.71774	LRIG2		832	A_33_P3389188	3.41575	TFAM
	833	A_23_P91350	3.51792	GPCPD1		833	A_24_P291401	3.40449	TMEM150A		833	A_24_P183094	2.71596	ATP13A3		833	A_21_P0000231	3.41464	SNORD64
	834	A_33_P3378772	3.51743	FAM98B		834	A_23_P211136	3.40381	BRWD1		834	A_24_P81298	2.71543	PPP6C		834	A_23_P211285	3.41451	NDUFV3
	835	A_23_P356646	3.51696	TEKT4P2		835	A_33_P3365596	3.40103	NAPB		835	A_32_P135348	2.70902	TANC1		835	A_22_P00010235	3.41078	MT1B
	836	A_21_P0000775	3.51625	ENO1-AS1		836	A_33_P3398862	3.39636	RHOB		836	A_33_P3295066	2.70865	RPL23P8		836	A_33_P3862375	3.40938	USP45
	837	A_33_P3332145	3.51604	RPN2		837	A_21_P0010656	3.39389	XLOC_l2_001122		837	A_23_P379026	2.70811	GTPBP2		837	A_23_P94412	3.40511	PDCD1LG2
	838	A_23_P36611	3.51178	APAF1		838	A_33_P3316983	3.39326	BBIP1		838	A_23_P90679	2.70774	STRADB		838	A_21_P0000766	3.40336	TEKT4P2
	839	A_33_P3210338	3.50929	RFX7		839	A_23_P301896	3.39324	PRDM2		839	A_23_P53957	2.70722	COX16		839	A_24_P22746	3.39837	ZADH2
	840	A_24_P941188	3.50664	OTUD3		840	A_33_P3281196	3.39053	MRPS36		840	A_33_P3252939	2.70611	MYLK4		840	A_23_P430161	3.39818	EXOC8
	841	A_22_P00015586	3.5051	lnc-STX3-2		841	A_23_P102242	3.3852	MARCH7		841	A_24_P213924	2.70538	TLDC1		841	A_23_P203645	3.39745	CREBZF
	842	A_23_P87603	3.50257	TARBP2		842	A_23_P46149	3.38412	GPR137B		842	A_24_P382401	2.70474	ZNF791		842	A_33_P3228072	3.39513	NPHP3
	843	A_24_P19544	3.50149	STK39		843	A_33_P3384562	3.38369	PDLIM7		843	A_33_P3416772	2.70278	C1orf159		843	A_23_P89921	3.39322	ZNF180
	844	A_33_P3255814	3.49955	MRS2		844	A_33_P3320538	3.38025	NUPL1		844	A_33_P3355071	2.70121	MLLT10		844	A_21_P0005530	3.39145	lnc-RBM28-1
	845	A_23_P142872	3.49902	TCF7L1		845	A_33_P3343210	3.37963	SLC25A37		845	A_21_P0011270	2.69927	XLOC_l2_004385		845	A_23_P150325	3.39077	TMEM133
	846	A_24_P93703	3.49694	TMEM198B		846	A_23_P134113	3.37458	SLC18B1		846	A_24_P398691	2.69838	ABHD13		846	A_33_P3332666	3.38662	SPHK2
	847	A_33_P3247629	3.49655	NECAP1		847	A_23_P408108	3.37361	MTERF1		847	A_23_P344568	2.69678	FAM124A		847	A_33_P3318581	3.38421	PLOD2
	848	A_23_P70719	3.49595	LAMA2		848	A_24_P291231	3.3718	PER3		848	A_23_P394448	2.69647	DPY19L1		848	A_23_P4628	3.37911	ZNF606
	849	A_23_P213255	3.4954	SMARCAD1		849	A_33_P3295066	3.36976	RPL23P8		849	A_23_P86532	2.69506	BICC1		849	A_23_P216568	3.37803	FAM206A
	850	A_23_P117734	3.49525	LYSMD4		850	A_23_P148919	3.36664	CPT2		850	A_33_P3410599	2.69209	FAM46A		850	A_33_P3348288	3.37733	RHOBTB1
	851	A_23_P64689	3.49045	PAN2		851	A_23_P138967	3.3631	SDHD		851	A_23_P99540	2.68881	ZFP36L1		851	A_23_P2271	3.37664	PTHLH
	852	A_23_P345707	3.48904	TICRR		852	A_24_P942730	3.36199	ZSCAN29		852	A_23_P107933	2.688	VRK3		852	A_23_P300826	3.37644	C6orf136
	853	A_21_P0000313	3.48791	SNORA15		853	A_23_P301360	3.36084	ZNF572		853	A_23_P380965	2.68581	JKAMP		853	A_19_P00811178	3.37511	MIR503HG
	854	A_24_P362904	3.48713	PFKFB4		854	A_23_P120056	3.36052	RTKN		854	A_24_P414712	2.68557	BRPF3		854	A_24_P655268	3.36938	OIP5-AS1
	855	A_23_P30223	3.48328	SRD5A1		855	A_33_P3251796	3.36007	PDSS1		855	A_23_P148807	2.68467	CDC7		855	A_23_P103201	3.36814	PNRC2
	856	A_33_P3272165	3.4809	NDUFAF6		856	A_23_P144096	3.35599	CISH		856	A_33_P3401156	2.68245	ETV1		856	A_23_P99891	3.36774	MESDC1
	857	A_23_P406616	3.48049	CCDC71L		857	A_33_P3416321	3.35168	SLC17A5		857	A_33_P3259507	2.68186	FBXO10		857	A_33_P3242603	3.36359	ASH1L-AS1
	858	A_32_P112493	3.47986	PKDCC		858	A_33_P3402329	3.3515	MIR503HG		858	A_21_P0014444	2.68186	LOC100507639		858	A_33_P3302861	3.36327	RPGRIP1L
	859	A_24_P27234	3.47955	SOX5		859	A_33_P3306264	3.35146	LYPD3		859	A_23_P204579	2.68103	TDG		859	A_21_P0014949	3.35846	NPEPPS
	860	A_23_P36825	3.47921	GPRC5A		860	A_19_P00811284	3.35141	NASP		860	A_23_P118392	2.67658	RASD1		860	A_23_P400066	3.35777	RALGAPB
	861	A_24_P133488	3.4782	CDCA4		861	A_21_P0011016	3.35133	LOC643733		861	A_33_P3323742	2.67406	PNRC2		861	A_23_P107933	3.35538	VRK3
	862	A_23_P140256	3.47404	PNP		862	A_24_P382401	3.34964	ZNF791		862	A_33_P3220565	2.67342	UBTD2		862	A_24_P538478	3.35458	MED28
	863	A_24_P402898	3.47253	OTUD4		863	A_23_P47304	3.34827	CASP5		863	A_23_P102242	2.67299	MARCH7		863	A_24_P919899	3.35321	ATPAF1
	864	A_23_P25945	3.46971	ADCK1		864	A_23_P15516	3.344	TMEM101		864	A_33_P3417865	2.67257	ZFP36L1		864	A_23_P86532	3.34956	BICC1
	865	A_23_P87616	3.4697	ATP5G2		865	A_23_P332584	3.34338	KIAA1107		865	A_23_P312718	2.66714	PNPLA8		865	A_23_P110184	3.34918	MSMO1
	866	A_33_P3251796	3.46357	PDSS1		866	A_23_P94932	3.3423	MMADHC		866	A_23_P56922	2.6654	HSPE1		866	A_24_P238744	3.34705	POTEM
	867	A_33_P3240258	3.46328	RPN2		867	A_23_P380724	3.34106	FASTKD5		867	A_23_P54846	2.66184	HERPUD1		867	A_21_P0003858	3.34532	lnc-CLCN3-1
	868	A_33_P3227716	3.4631	GATSL3		868	A_24_P385585	3.34027	TMEM18		868	A_33_P3348887	2.66103	PBX3		868	A_23_P218317	3.34454	NARF
	869	A_21_P0010590	3.45955	LOC441124		869	A_23_P369987	3.33866	AREL1		869	A_33_P3351474	2.65898	SMARCAD1		869	A_33_P3316686	3.34366	CYB5R4
	870	A_33_P3862375	3.45768	USP45		870	A_24_P940125	3.33417	CNOT6		870	A_33_P3287972	2.65747	RASA2		870	A_33_P3268723	3.33616	ZKSCAN4
	871	A_23_P158938	3.4557	AP3M1		871	A_33_P3287972	3.33392	RASA2		871	A_23_P54840	2.65469	MT1A		871	A_19_P00323082	3.33445	H19
	872	A_24_P208998	3.45466	TRIM23		872	A_23_P127948	3.33382	ADM		872	A_23_P205584	2.65323	JKAMP		872	A_33_P3209866	3.33219	KANK1
	873	A_23_P500130	3.45216	KANK1		873	A_23_P215024	3.33069	LRRC1		873	A_33_P3391476	2.65298	CRYZ		873	A_23_P139669	3.33159	SLC2A3
	874	A_33_P3252196	3.45164	EZH2		874	A_21_P0008121	3.32744	lnc-SOX1-4		874	A_23_P106798	2.65202	SIAH1		874	A_33_P3456341	3.33079	LARP4
	875	A_33_P3385062	3.44975	HAUS3		875	A_33_P3220723	3.32734	KIAA0922		875	A_24_P48408	2.65193	RNMT		875	A_23_P144476	3.3307	SPRY1
	876	A_23_P206107	3.4449	ULK3		876	A_24_P287075	3.32644	MAP4K2		876	A_33_P3348719	2.65126	FGF9		876	A_24_P943106	3.32865	U2SURP
	877	A_33_P3416037	3.44327	FAM96A		877	A_23_P111273	3.32596	TBC1D7		877	A_24_P89080	2.65088	DCK		877	A_32_P172141	3.32713	CDON
	878	A_33_P3323048	3.42816	SLC10A7		878	A_33_P3416301	3.32532	E2F6		878	A_23_P83931	2.65014	NET1		878	A_23_P158938	3.32616	AP3M1
	879	A_24_P322369	3.42765	VPS4B		879	A_22_P00006349	3.3197	lnc-FANK1-3		879	A_32_P226786	2.64984	FAM126B		879	A_24_P109082	3.32419	USP37
	880	A_23_P25735	3.42188	PSMA6		880	A_33_P3252196	3.31732	EZH2		880	A_23_P131646	2.64891	RPIA		880	A_23_P76557	3.32328	NDUFA12
	881	A_23_P139704	3.42033	DUSP6		881	A_23_P101476	3.31706	ZNF442		881	A_24_P66001	2.64852	UQCR10		881	A_23_P22672	3.32218	ALG13
	882	A_23_P11214	3.416	NKRF		882	A_33_P3293353	3.3155	KCTD3		882	A_32_P160972	2.64746	ABRACL		882	A_23_P91350	3.32209	GPCPD1
	883	A_23_P127948	3.41391	ADM		883	A_23_P168306	3.31344	WASF1		883	A_33_P3247803	2.64736	RBM12B		883	A_21_P0012739	3.32101	LOC100507487
	884	A_21_P0000585	3.41373	TRAPPC1		884	A_23_P45365	3.31111	COL4A5		884	A_23_P205098	2.64452	PDS5B		884	A_23_P334864	3.32078	FAM126B
	885	A_21_P0011897	3.41259	SEPT14		885	A_23_P102122	3.31072	ARPC2		885	A_23_P1102	2.64379	ACTA1		885	A_23_P102842	3.32071	NFS1
	886	A_23_P216556	3.40983	EPB41L4B		886	A_21_P0008215	3.30996	LOC101927712		886	A_23_P257131	2.63889	PEX13		886	A_33_P3409392	3.31554	FZD6
	887	A_33_P3220723	3.40943	KIAA0922		887	A_23_P342727	3.30875	STARD13		887	A_21_P0000307	2.63836	SNORA2B		887	A_24_P226962	3.3155	KIAA0368
	888	A_23_P45365	3.40901	COL4A5		888	A_33_P3270509	3.30745	SIAH1		888	A_23_P421379	2.63794	IGF2		888	A_23_P62920	3.31465	KIFAP3
	889	A_24_P244356	3.40654	NLRX1		889	A_22_P00009162	3.30694	LMO7		889	A_24_P372625	2.6366	RNF141		889	A_23_P423926	3.31299	SS18L1
	890	A_33_P3295066	3.40631	RPL23P8		890	A_23_P149975	3.30213	FAM107B		890	A_23_P22672	2.63495	ALG13		890	A_32_P201773	3.30838	AMMECR1
	891	A_23_P168019	3.40622	ZKSCAN3		891	A_23_P93641	3.29849	AKR1B10		891	A_23_P97700	2.63396	TXNIP		891	A_24_P385336	3.30649	HIPK1
	892	A_19_P00319646	3.40601	LINC00673		892	A_24_P244356	3.29752	NLRX1		892	A_23_P1641	2.6336	RCE1		892	A_23_P362759	3.30372	PRDM5
	893	A_33_P3423440	3.40508	ZNF720		893	A_21_P0012902	3.29542	XLOC_l2_012010		893	A_23_P133543	2.63358	KLHL3		893	A_23_P337875	3.30279	PAQR3
	894	A_33_P3328184	3.40279	lnc-CAST-4		894	A_33_P3323218	3.29355	CARF		894	A_33_P3237634	2.62509	TSC22D3		894	A_33_P3214665	3.30019	MAP2
	895	A_23_P68866	3.40256	UQCR10		895	A_33_P3358342	3.29303	SIAH2		895	A_23_P82503	2.62371	PEG10		895	A_23_P347169	3.29862	MTUS1
	896	A_23_P368145	3.39889	GORAB		896	A_23_P1292	3.28823	ERCC6		896	A_23_P14673	2.62354	IGDCC4		896	A_23_P125042	3.29841	ZNF222
	897	A_33_P3308347	3.39887	ADAMTS8		897	A_33_P3424143	3.28527	AREL1		897	A_23_P430161	2.62342	EXOC8		897	A_24_P832426	3.29637	B3GALTL
	898	A_23_P104054	3.39636	SUCO		898	A_23_P30784	3.28426	ABT1		898	A_23_P314712	2.62296	CABYR		898	A_23_P54840	3.29608	MT1A
	899	A_33_P3256267	3.39551	PTAR1		899	A_23_P117734	3.28411	LYSMD4		899	A_32_P87013	2.62212	CXCL8		899	A_23_P90679	3.29292	STRADB
	900	A_21_P0012237	3.39088	XLOC_l2_009278		900	A_33_P3389188	3.28177	TFAM		900	A_33_P3304382	2.61943	NDUFAF6		900	A_24_P174613	3.28933	FBXW7
	901	A_23_P394567	3.38982	KIAA1467		901	A_33_P3250289	3.28155	MAPK8		901	A_23_P115190	2.61682	NGF		901	A_23_P10206	3.28859	HAS2
	902	A_23_P377339	3.38643	C4orf36		902	A_21_P0013490	3.28065	XLOC_l2_014217		902	A_23_P170587	2.61585	SMYD2		902	A_23_P200493	3.28703	LBR
	903	A_33_P3344673	3.38606	PPP1R37		903	A_33_P3214665	3.27958	MAP2		903	A_23_P380724	2.6137	FASTKD5		903	A_32_P29806	3.28612	CRADD
	904	A_21_P0013027	3.38489	LOC101927189		904	A_23_P91910	3.27903	PLSCR4		904	A_23_P97860	2.61094	LIPA		904	A_22_P00000606	3.28345	lnc-ACER2-1
	905	A_33_P3252889	3.38461	PHF12		905	A_23_P216766	3.27764	ISCA1		905	A_33_P8991074	2.60902	LOC101927768		905	A_19_P00802413	3.27964	PIEZO1
	906	A_23_P48070	3.38314	ING4		906	A_24_P21715	3.27532	RAD9A		906	A_23_P89327	2.60879	ZNF286A		906	A_23_P63829	3.27707	HSPA14
	907	A_23_P253921	3.37926	ZKSCAN7		907	A_23_P404821	3.27506	KIAA1147		907	A_33_P3348288	2.60865	RHOBTB1		907	A_33_P3255701	3.27704	FLJ46836
	908	A_23_P346982	3.37745	DTWD2		908	A_33_P3255404	3.27476	CLDN11		908	A_23_P58009	2.60579	C3orf52		908	A_33_P3259507	3.27555	FBXO10
	909	A_23_P321511	3.37724	MARCH3		909	A_24_P198629	3.27458	LINS		909	A_23_P17275	2.60507	DNAJC27		909	A_23_P365418	3.27242	ZNF783
	910	A_23_P303423	3.37579	SLAIN2		910	A_32_P155811	3.2742	CD2AP		910	A_32_P129752	2.60492	TMEM30B		910	A_21_P0013815	3.26865	XLOC_l2_015738
	911	A_23_P125082	3.37515	IRF2		911	A_33_P3264780	3.27355	CDK8		911	A_33_P3416762	2.60462	LYPLA1		911	A_21_P0014078	3.26769	lnc-MTX1-1
	912	A_33_P3290343	3.37411	CYP1B1		912	A_24_P414376	3.27236	KLF3		912	A_33_P3238685	2.60438	TET2		912	A_23_P62647	3.26727	SLAMF1
	913	A_24_P101114	3.36964	CNOT1		913	A_23_P357966	3.2704	PCMTD1		913	A_33_P3769406	2.60251	PIGU		913	A_23_P50919	3.26485	SERPINE2
	914	A_23_P62659	3.36846	PPT1		914	A_23_P23171	3.27038	AGO4		914	A_24_P231104	2.60159	LEPR		914	A_24_P410017	3.26418	POTEI
	915	A_23_P107513	3.36613	CEP76		915	A_23_P210210	3.26915	EPAS1		915	A_24_P20630	2.60157	LEF1		915	A_23_P148807	3.26194	CDC7
	916	A_23_P380371	3.36451	IPMK		916	A_33_P3278475	3.26915	FOXN2		916	A_23_P201808	2.60093	PPAP2B		916	A_22_P00023802	3.26003	lnc-SMYD3-3
	917	A_33_P3252177	3.36439	EID2B		917	A_33_P3265956	3.26701	CBFA2T2		917	A_23_P91910	2.60083	PLSCR4		917	A_23_P47304	3.25912	CASP5
	918	A_23_P717	3.363	TMEM206		918	A_33_P3246293	3.26491	HBS1L		918	A_22_P00016756	2.60067	HCG17		918	A_24_P276791	3.25844	LRRC42
	919	A_33_P3317825	3.36271	NRAS		919	A_23_P15375	3.26126	ARMC7		919	A_22_P00018851	2.59897	CELF6		919	A_23_P201605	3.25804	DENND1B
	920	A_23_P49009	3.36169	LPCAT4		920	A_22_P00019529	3.25353	LOC102724096		920	A_22_P00024689	2.59844	MALAT1		920	A_32_P4018	3.25739	ROR1
	921	A_21_P0012409	3.35756	XLOC_l2_009968		921	A_23_P153941	3.25248	CAMKMT		921	A_33_P3389188	2.59825	TFAM		921	A_22_P00012015	3.25312	lnc-PLD1-2
	922	A_23_P207299	3.35541	RNFT1		922	A_24_P235266	3.25102	GRB10		922	A_22_P00014749	2.59606	LOC101928861		922	A_32_P144920	3.25183	NECAP1
	923	A_23_P161152	3.35474	PDSS1		923	A_33_P3312735	3.2482	PGAP1		923	A_23_P10206	2.59469	HAS2		923	A_23_P43779	3.25024	COPS4
	924	A_24_P269814	3.35464	PLEKHA1		924	A_32_P231179	3.24707	TEKT4		924	A_23_P140907	2.59466	TMEM8A		924	A_23_P58009	3.24993	C3orf52
	925	A_33_P3266873	3.35451	MSL1		925	A_23_P23141	3.24516	H3F3A		925	A_22_P00002995	2.59152	lnc-C6orf221-2		925	A_32_P192823	3.2498	PRPS1L1
	926	A_33_P3264238	3.35173	ZNF280B		926	A_24_P926507	3.24426	SLC14A1		926	A_33_P3351092	2.5902	KRTAP20-2		926	A_22_P00002592	3.24755	lnc-C19orf26-2
	927	A_33_P3389023	3.34956	SRD5A3		927	A_33_P3257330	3.24069	DCBLD1		927	A_24_P320880	2.58794	SNX16		927	A_23_P431305	3.2441	FAM69B
	928	A_23_P308150	3.34586	AMER1		928	A_33_P3270636	3.24029	SHISA5		928	A_23_P146417	2.58612	TMEM245		928	A_24_P175612	3.24296	SFXN2
	929	A_23_P125042	3.34546	ZNF222		929	A_23_P80827	3.23994	FYTTD1		929	A_23_P323227	2.58569	PPP1CA		929	A_23_P146209	3.24238	RNF170
	930	A_33_P3316539	3.34364	SLC7A2		930	A_23_P164737	3.2353	MED26		930	A_33_P3304754	2.58555	TPP2		930	A_33_P3264780	3.24217	CDK8
	931	A_23_P28375	3.34094	GMCL1		931	A_24_P409346	3.23486	NPEPPS		931	A_23_P362759	2.58534	PRDM5		931	A_23_P106798	3.23892	SIAH1
	932	A_24_P832426	3.33816	B3GALTL		932	A_24_P387869	3.23448	PKN2		932	A_23_P167276	2.58473	PAQR3		932	A_21_P0014379	3.23865	ZNF793-AS1
	933	A_23_P14193	3.33812	RFC3		933	A_33_P3278043	3.23273	TRMT10A		933	A_33_P3299000	2.58278	SPATA9		933	A_23_P419107	3.23858	TCP11L2
	934	A_32_P144920	3.3368	NECAP1		934	A_21_P0000477	3.22694	SNORA11B		934	A_24_P99046	2.58274	STK38L		934	A_32_P135348	3.23666	TANC1
	935	A_23_P119778	3.33657	SLC39A10		935	A_33_P3477521	3.22617	LOC284080		935	A_23_P202104	2.58247	PPIF		935	A_23_P36266	3.23432	PDHX
	936	A_33_P6559880	3.33317	ZNF518A		936	A_23_P431252	3.22616	KBTBD8		936	A_24_P49190	2.58139	C17orf58		936	A_23_P217339	3.23045	PRKX
	937	A_23_P40039	3.33126	AMMECR1L		937	A_33_P3293668	3.22273	DENND4C		937	A_32_P68504	2.58011	ZDBF2		937	A_23_P140907	3.23036	TMEM8A
	938	A_33_P3216237	3.33125	BZW2		938	A_23_P125717	3.22185	NAP1L3		938	A_23_P31073	2.57808	MYB		938	A_24_P183094	3.22991	ATP13A3
	939	A_23_P205098	3.32977	PDS5B		939	A_23_P29153	3.22144	RSPH14		939	A_24_P285522	2.57456	MAP4K3		939	A_33_P3266410	3.22816	MAZ
	940	A_33_P3385266	3.32907	ABCC6		940	A_23_P209426	3.22091	TRAK2		940	A_24_P114339	2.57451	RMND5A		940	A_23_P103099	3.22808	RBFOX2
	941	A_23_P420269	3.32776	INTS2		941	A_23_P94174	3.2165	MRPL15		941	A_23_P210829	2.57149	PCMTD2		941	A_24_P385585	3.22566	TMEM18
	942	A_23_P133868	3.32563	ZKSCAN4		942	A_23_P13065	3.21586	ZDHHC13		942	A_33_P3279959	2.5698	PLXNA4		942	A_23_P4353	3.22431	WSB1
	943	A_23_P11397	3.32422	TTTY13		943	A_23_P1641	3.21516	RCE1		943	A_23_P71530	2.56846	TNFRSF11B		943	A_24_P517252	3.22375	PRCD
	944	A_23_P99540	3.32273	ZFP36L1		944	A_23_P94412	3.21377	PDCD1LG2		944	A_23_P168306	2.568	WASF1		944	A_33_P3386716	3.22232	PPP1R15B
	945	A_24_P414803	3.31614	PLN		945	A_24_P74371	3.2098	CTSA		945	A_23_P91293	2.56733	VAPB		945	A_23_P115190	3.21894	NGF
	946	A_33_P3424112	3.31351	DHX40		946	A_24_P925040	3.20779	CAV2		946	A_33_P3251821	2.56597	TRAPPC13		946	A_24_P207828	3.21736	LCE2B
	947	A_33_P3227506	3.30785	BPTF		947	A_24_P343255	3.20596	KLHDC3		947	A_21_P0014949	2.56482	NPEPPS		947	A_32_P164246	3.21658	FOXQ1
	948	A_24_P346101	3.30501	PRELID2		948	A_32_P70724	3.20515	KDM5B		948	A_24_P335901	2.56408	ZNF266		948	A_24_P376129	3.21635	DFNB31
	949	A_23_P126393	3.30475	SETDB1		949	A_24_P302998	3.20272	ATP5I		949	A_33_P3304107	2.56219	KLHL28		949	A_24_P387609	3.21593	ISCA1
	950	A_23_P138967	3.30214	SDHD		950	A_23_P422724	3.20206	PPIC		950	A_23_P90659	2.56086	LAPTM4A		950	A_33_P6815667	3.21198	RBM26-AS1
	951	A_32_P36694	3.29681	JAZF1		951	A_21_P0009685	3.20188	TMEM167A		951	A_23_P308150	2.5599	AMER1		951	A_23_P344568	3.20986	FAM124A
	952	A_23_P156993	3.29645	CNOT4		952	A_23_P161152	3.20133	PDSS1		952	A_33_P3331437	2.55929	ZNF518A		952	A_33_P3289780	3.20967	C14orf2
	953	A_23_P200493	3.29537	LBR		953	A_33_P3376214	3.19707	FMO5		953	A_24_P251381	2.55841	NHEJ1		953	A_33_P3226050	3.20767	GATSL3
	954	A_23_P380724	3.2951	FASTKD5		954	A_33_P3358462	3.19302	GLI2		954	A_23_P427703	2.55672	MT1L		954	A_24_P291401	3.20424	TMEM150A
	955	A_23_P144807	3.29441	SEPT8		955	A_32_P126311	3.19062	SLC38A9		955	A_23_P96599	2.55394	TMSB15B		955	A_33_P3415092	3.20275	CLCN5
	956	A_33_P3331437	3.29325	ZNF518A		956	A_33_P6815667	3.18772	RBM26-AS1		956	A_33_P3266419	2.55015	GLTP		956	A_23_P30784	3.20225	ABT1
	957	A_33_P3363260	3.29281	PGM2L1		957	A_24_P48587	3.18645	PSENEN		957	A_33_P3251796	2.54975	PDSS1		957	A_23_P215787	3.20207	HBP1
	958	A_33_P3209866	3.28556	KANK1		958	A_23_P430161	3.18572	EXOC8		958	A_23_P89755	2.54971	RNF138		958	A_33_P3261505	3.20059	EPG5
	959	A_23_P255257	3.28532	DCAF12		959	A_24_P721898	3.18446	BTBD7		959	A_24_P365349	2.54915	CACNG7		959	A_33_P3266265	3.19984	ABHD17B
	960	A_33_P3394040	3.28433	ATL2		960	A_23_P406616	3.18378	CCDC71L		960	A_24_P28657	2.548	AHCTF1		960	A_23_P160154	3.19741	GALE
	961	A_32_P87013	3.2835	CXCL8		961	A_24_P751074	3.18283	ETS1		961	A_33_P3362869	2.54572	DNAJC19		961	A_33_P3291636	3.19585	ZNF74
	962	A_33_P3238623	3.28319	DNAJC27-AS1		962	A_23_P254025	3.17983	ZFP37		962	A_19_P00808453	2.54501	COX5A		962	A_23_P215744	3.19528	CTTNBP2
	963	A_23_P121396	3.28261	DNAJC19		963	A_33_P3240258	3.17971	RPN2		963	A_22_P00018572	2.54378	lnc-OTOGL-1		963	A_23_P37983	3.19359	MT1B
	964	A_32_P192823	3.27963	PRPS1L1		964	A_33_P3363271	3.1789	CACNB2		964	A_33_P3228072	2.54271	NPHP3		964	A_33_P3423859	3.19216	PPP1R3D
	965	A_23_P304386	3.27954	HIGD2A		965	A_23_P97700	3.17857	TXNIP		965	A_33_P3244473	2.54247	LRRC1		965	A_23_P77440	3.18892	NFATC3
	966	A_23_P414958	3.27936	PLXNC1		966	A_24_P20630	3.1765	LEF1		966	A_32_P389118	2.54174	HEATR5B		966	A_24_P169688	3.18516	MICB
	967	A_23_P146417	3.27834	TMEM245		967	A_23_P46819	3.17649	BTRC		967	A_23_P36611	2.5413	APAF1		967	A_23_P69179	3.1849	P3H2
	968	A_24_P141736	3.27819	METAP2		968	A_33_P3375528	3.17399	MIER3		968	A_33_P3264780	2.54015	CDK8		968	A_23_P409553	3.18378	PPM1A
	969	A_24_P20630	3.27593	LEF1		969	A_32_P389118	3.17232	HEATR5B		969	A_22_P00004317	2.53912	PSMD5-AS1		969	A_24_P340066	3.18093	ELF4
	970	A_23_P15516	3.27541	TMEM101		970	A_23_P62764	3.17126	CCDC28B		970	A_23_P121253	2.53802	TNFSF10		970	A_33_P3312842	3.1798	ZNRF2
	971	A_23_P89755	3.27504	RNF138		971	A_24_P163920	3.17046	FAR1		971	A_23_P30784	2.53756	ABT1		971	A_23_P97860	3.17745	LIPA
	972	A_23_P211643	3.27459	PPARA		972	A_32_P164246	3.16784	FOXQ1		972	A_24_P15586	2.53346	THAP5		972	A_33_P3210085	3.16991	NET1
	973	A_23_P137543	3.27433	ZNF362		973	A_23_P128663	3.1609	SACS		973	A_24_P414376	2.53101	KLF3		973	A_23_P313961	3.1699	NME6
	974	A_24_P26897	3.27407	INPP5A		974	A_24_P157087	3.1592	CASP8		974	A_24_P387869	2.53087	PKN2		974	A_23_P63521	3.16934	LCE2C
	975	A_33_P3363271	3.27275	CACNB2		975	A_33_P3291831	3.15748	CEP55		975	A_23_P215675	2.52998	COA1		975	A_33_P3357445	3.16851	TDG
	976	A_24_P721898	3.27152	BTBD7		976	A_23_P30995	3.15606	CYB5R4		976	A_23_P77859	2.52989	TMEM88		976	A_23_P25503	3.16614	FNDC3A
	977	A_33_P3398862	3.2705	RHOB		977	A_21_P0011186	3.15328	MRPS31P5		977	A_33_P3226380	2.52914	LINC01347		977	A_24_P40594	3.16375	HOMEZ
	978	A_24_P40594	3.27022	HOMEZ		978	A_23_P26184	3.15187	DET1		978	A_33_P3289780	2.52868	C14orf2		978	A_24_P105298	3.16322	H3F3A
	979	A_33_P3409099	3.26974	ATXN1		979	A_33_P3284408	3.15001	DDI2		979	A_33_P3258141	2.52837	CHUK		979	A_33_P3570223	3.1623	ACTG1P20
	980	A_33_P3357678	3.26903	LCTL		980	A_22_P00006109	3.14509	lnc-FAM171B-1		980	A_33_P3367062	2.52613	SWT1		980	A_33_P3805090	3.16222	FNIP2
	981	A_21_P0013753	3.26404	XLOC_l2_015451		981	A_19_P00323082	3.14316	H19		981	A_33_P3385266	2.5258	ABCC6		981	A_23_P150852	3.16065	ESYT1
	982	A_21_P0008523	3.26299	LOC101929080		982	A_23_P59202	3.14234	TAF11		982	A_22_P00003958	2.52318	lnc-CHAF1B-3		982	A_23_P143484	3.16028	PIGP
	983	A_23_P204850	3.26247	RB1		983	A_23_P154972	3.14198	ZNF280A		983	A_33_P3265920	2.5222	PTPN4		983	A_33_P3766959	3.15963	TDP1
	984	A_23_P102122	3.26085	ARPC2		984	A_33_P3355071	3.14178	MLLT10		984	A_21_P0009961	2.52146	lnc-NCOA3-4		984	A_23_P102242	3.1518	MARCH7
	985	A_23_P401904	3.25975	PHF19		985	A_23_P11214	3.13966	NKRF		985	A_22_P00003957	2.5212	lnc-CHAF1B-2		985	A_23_P161522	3.14998	TMEM134
	986	A_22_P00015826	3.25854	lnc-TBC1D22A-2		986	A_24_P65060	3.12962	MEX3B		986	A_23_P215787	2.52035	HBP1		986	A_21_P0010592	3.1489	LOC100288069
	987	A_24_P108863	3.25686	SCML1		987	A_33_P3255814	3.12908	MRS2		987	A_23_P99891	2.51939	MESDC1		987	A_23_P94174	3.14878	MRPL15
	988	A_23_P255503	3.25489	PAFAH1B2		988	A_33_P3409665	3.12865	DEPDC5		988	A_23_P107644	2.51933	SNRPD1		988	A_23_P109072	3.14732	SALL4
	989	A_24_P367211	3.25279	SOCS7		989	A_22_P00009337	3.12676	LRRC8B		989	A_21_P0011897	2.51678	SEPT14		989	A_24_P171058	3.1464	TMEM64
	990	A_33_P3415092	3.25268	CLCN5		990	A_23_P146417	3.12631	TMEM245		990	A_23_P54477	2.51473	NOP10		990	A_23_P28485	3.14349	GCA
	991	A_33_P3331426	3.25204	XLOC_l2_008130		991	A_23_P57760	3.12392	PXYLP1		991	A_23_P16722	2.51373	DOCK10		991	A_33_P3318661	3.14022	E2F7
	992	A_24_P343255	3.24928	KLHDC3		992	A_22_P00023623	3.1238	CTB-178M22.2		992	A_33_P3394395	2.51306	FAM73A		992	A_24_P343255	3.1383	KLHDC3
	993	A_24_P861009	3.24845	BRWD1		993	A_23_P94216	3.12285	LONRF1		993	A_23_P79441	2.51187	C2orf42		993	A_33_P3213767	3.13822	CCDC157
	994	A_23_P6151	3.24762	PLAGL2		994	A_24_P861009	3.12149	BRWD1		994	A_24_P928510	2.51121	THEM4		994	A_23_P115223	3.13055	HAX1
	995	A_23_P73747	3.2454	ARMCX2		995	A_32_P9842	3.11974	MTMR14		995	A_23_P15582	2.51003	XYLT2		995	A_33_P3404744	3.12893	KIAA1958
	996	A_32_P156963	3.24363	ACTG1		996	A_23_P19754	3.11831	CPA4		996	A_23_P87616	2.50903	ATP5G2		996	A_23_P117546	3.1286	SOS2
	997	A_24_P387869	3.24257	PKN2		997	A_23_P43779	3.1162	COPS4		997	A_23_P86900	2.5055	B4GAT1		997	A_24_P244356	3.12486	NLRX1
	998	A_23_P218793	3.23499	XPNPEP3		998	A_33_P3227788	3.11602	PANK1		998	A_33_P3278664	2.50472	PDLIM5		998	A_23_P42397	3.12403	PRSS35
	999	A_33_P3606465	3.23437	CBX3P2		999	A_33_P3619171	3.11097	PMAIP1		999	A_23_P210210	2.50467	EPAS1		999	A_23_P218463	3.12299	SERTAD1
	1000	A_33_P3215517	3.2319	RCC2		1000	A_21_P0013213	3.11086	ZNF727		1000	A_33_P3351559	2.50464	ETNK1		1000	A_21_P0000082	3.12239	LARP4
	1001	A_22_P00016415	3.2312	ADAT1		1001	A_24_P791669	3.10964	ZNF879		1001	A_33_P3270509	2.50439	SIAH1		1001	A_23_P206324	3.12093	HSDL1
	1002	A_24_P193592	3.23082	CCNF		1002	A_23_P83498	3.10825	IGF2BP1		1002	A_33_P3299525	2.50424	KCTD21		1002	A_32_P121303	3.11879	NUP50
	1003	A_33_P3570223	3.23072	ACTG1P20		1003	A_23_P254842	3.10423	HDHD1		1003	A_24_P59220	2.50353	POTEF		1003	A_24_P387321	3.11677	ZNF44
	1004	A_23_P363406	3.23067	ANGEL1		1004	A_23_P314760	3.1031	PRKAG2		1004	A_32_P231179	2.50048	TEKT4		1004	A_33_P3227788	3.11595	PANK1
	1005	A_32_P226786	3.22989	FAM126B		1005	A_33_P3395028	3.1018	LOC152225		1005	A_24_P295543	2.50028	BLOC1S2		1005	A_23_P432013	3.11481	ZPLD1
	1006	A_33_P3246293	3.2292	HBS1L		1006	A_23_P53646	3.09707	NAP1L1		1006	A_33_P3209866	2.49942	KANK1		1006	A_23_P76690	3.11455	UCHL3
	1007	A_23_P211985	3.22163	SNRK		1007	A_23_P76557	3.0958	NDUFA12		1007	A_33_P3372426	2.49931	ADAMTS5		1007	A_24_P198629	3.11425	LINS
	1008	A_24_P201404	3.21979	C11orf54		1008	A_22_P00001508	3.09264	LCMT1-AS1		1008	A_33_P3364433	2.49883	ACVR1B		1008	A_23_P427703	3.1123	MT1L
	1009	A_24_P291133	3.21787	UHMK1		1009	A_33_P3300747	3.09181	ADHFE1		1009	A_23_P422724	2.49844	PPIC		1009	A_33_P3401701	3.11188	EDNRA
	1010	A_22_P00009585	3.21715	BREA2		1010	A_24_P330691	3.09029	SUMO2		1010	A_21_P0006395	2.49822	lnc-PTGES2-1		1010	A_22_P00009162	3.10798	LMO7
	1011	A_33_P3351765	3.21701	KLHDC10		1011	A_33_P3841819	3.08949	THUMPD3-AS1		1011	A_23_P300826	2.49732	C6orf136		1011	A_33_P3227217	3.10578	SNORA81
	1012	A_23_P341443	3.21672	MNT		1012	A_33_P3266255	3.08898	CSGALNACT2		1012	A_33_P3416301	2.49614	E2F6		1012	A_33_P3367361	3.10326	FAM107B
	1013	A_23_P408108	3.21566	MTERF1		1013	A_23_P24529	3.08348	C11orf57		1013	A_23_P52176	2.49567	ZNF124		1013	A_23_P91293	3.09634	VAPB
	1014	A_32_P134209	3.21558	ACVR2B		1014	A_33_P3353425	3.08338	USP37		1014	A_21_P0000232	2.49552	SNORD109B		1014	A_24_P605190	3.09629	PGGT1B
	1015	A_33_P3408450	3.21481	TMEM253		1015	A_23_P137909	3.08335	HIST3H3		1015	A_23_P157465	2.49544	UBXN8		1015	A_22_P00024534	3.09318	lnc-UBB-2
	1016	A_23_P53884	3.21475	MAB21L1		1016	A_23_P107313	3.08157	SDF2		1016	A_33_P3619171	2.4945	PMAIP1		1016	A_32_P389118	3.09288	HEATR5B
	1017	A_21_P0012641	3.21106	XLOC_l2_010969		1017	A_24_P133488	3.08068	CDCA4		1017	A_23_P158096	2.49167	COL27A1		1017	A_33_P3243214	3.09175	C17orf59
	1018	A_23_P343594	3.21092	USP40		1018	A_33_P3288942	3.07701	FAM107B		1018	A_19_P00316107	2.49052	L3MBTL1		1018	A_33_P3266520	3.08784	SPPL2B
	1019	A_24_P74371	3.21067	CTSA		1019	A_24_P902728	3.07603	CAPRIN1		1019	A_33_P3281036	2.49019	HCG11		1019	A_23_P37415	3.0854	SECISBP2L
	1020	A_33_P3409392	3.20946	FZD6		1020	A_24_P276628	3.07504	PPT1		1020	A_33_P3403044	2.48998	MAT2A		1020	A_33_P3247838	3.08372	ZNF844
	1021	A_23_P214876	3.2085	JARID2		1021	A_23_P108761	3.0747	CNOT11		1021	A_33_P3211809	2.48933	RUNX1		1021	A_33_P3241753	3.08356	NDUFA12
	1022	A_33_P3390342	3.20438	LOC100131257		1022	A_33_P3410589	3.07126	FAM43A		1022	A_21_P0010949	2.48586	NUTM2B-AS1		1022	A_23_P35883	3.08062	FOXRED1
	1023	A_33_P3270509	3.20234	SIAH1		1023	A_33_P3399768	3.06981	LINC01160		1023	A_33_P3388822	2.4836	ZNF233		1023	A_23_P322116	3.07989	TFAP2E
	1024	A_23_P422724	3.20206	PPIC		1024	A_23_P201628	3.06711	LAMC1		1024	A_21_P0012011	2.48303	ANKRD36BP2		1024	A_33_P3385266	3.07955	ABCC6
	1025	A_21_P0011016	3.20154	LOC643733		1025	A_23_P131846	3.06152	SNAI1		1025	A_33_P3266265	2.48302	ABHD17B		1025	A_33_P3301970	3.07809	STRADB
	1026	A_33_P3234939	3.20105	ZNF266		1026	A_23_P394448	3.05958	DPY19L1		1026	A_32_P74955	2.47933	ARID2		1026	A_33_P3211443	3.07768	LRRC8B
	1027	A_24_P194748	3.1988	ZNF275		1027	A_23_P54846	3.05342	HERPUD1		1027	A_33_P3570223	2.4792	ACTG1P20		1027	A_23_P77073	3.07684	SPPL2A
	1028	A_24_P348861	3.19809	TTTY15		1028	A_32_P118586	3.05204	DENND6A		1028	A_23_P37983	2.47694	MT1B		1028	A_33_P3251796	3.07577	PDSS1
	1029	A_32_P70724	3.19457	KDM5B		1029	A_22_P00012025	3.05013	TTN-AS1		1029	A_22_P00010235	2.47598	MT1B		1029	A_33_P3351474	3.07569	SMARCAD1
	1030	A_23_P103201	3.19383	PNRC2		1030	A_33_P3367361	3.04957	FAM107B		1030	A_23_P76557	2.47594	NDUFA12		1030	A_19_P00316371	3.07169	LOC100506178
	1031	A_33_P3356210	3.193	NCR3LG1		1031	A_33_P3423949	3.04854	CBX2		1031	A_22_P00010174	2.47569	FGD5-AS1		1031	A_24_P276628	3.06945	PPT1
	1032	A_24_P252973	3.19186	CLP1		1032	A_32_P749354	3.04842	EIF1AD		1032	A_32_P134209	2.47552	ACVR2B		1032	A_32_P162250	3.06885	ARHGAP18
	1033	A_33_P3209915	3.18851	PTAR1		1033	A_32_P83845	3.04821	HEY1		1033	A_32_P125803	2.47054	RBM26-AS1		1033	A_23_P99540	3.06761	ZFP36L1
	1034	A_33_P3345608	3.18842	EDRF1		1034	A_21_P0011035	3.04583	LOC101928054		1034	A_23_P217845	2.46974	RGS16		1034	A_23_P111273	3.06719	TBC1D7
	1035	A_33_P3344579	3.18498	DLD		1035	A_22_P00021677	3.04577	KRIT1		1035	A_32_P155811	2.46938	CD2AP		1035	A_23_P153941	3.06627	CAMKMT
	1036	A_23_P146209	3.18128	RNF170		1036	A_22_P00004317	3.045	PSMD5-AS1		1036	A_23_P114947	2.46834	RGS2		1036	A_23_P143885	3.06564	ARHGEF3
	1037	A_23_P149496	3.17705	XKR8		1037	A_24_P405002	3.04457	PDIK1L		1037	A_23_P83149	2.46363	ABHD17B		1037	A_33_P3306823	3.0654	ZNF846
	1038	A_23_P97860	3.17571	LIPA		1038	A_23_P218463	3.04132	SERTAD1		1038	A_24_P861009	2.4634	BRWD1		1038	A_23_P214026	3.06366	FBN2
	1039	A_33_P3210085	3.17419	NET1		1039	A_23_P17430	3.03984	RBM38		1039	A_21_P0007592	2.45739	lnc-NAV3-1		1039	A_24_P943472	3.06347	NR1D2
	1040	A_32_P96134	3.17416	DPY19L1		1040	A_32_P192823	3.03738	PRPS1L1		1040	A_24_P346101	2.45601	PRELID2		1040	A_24_P386771	3.0631	PPP1CC
	1041	A_23_P67312	3.16775	ZNF136		1041	A_33_P3398411	3.03732	RASSF3		1041	A_33_P3301970	2.4558	STRADB		1041	A_23_P146417	3.06293	TMEM245
	1042	A_24_P277657	3.16607	GMPR		1042	A_32_P226205	3.03615	ZFHX2		1042	A_23_P211985	2.45555	SNRK		1042	A_32_P5276	3.06107	ARHGEF26
	1043	A_33_P3247838	3.16235	ZNF844		1043	A_24_P367211	3.03504	SOCS7		1043	A_33_P3227716	2.45525	GATSL3		1043	A_24_P861009	3.0596	BRWD1
	1044	A_23_P210482	3.16196	ADA		1044	A_33_P3385062	3.03476	HAUS3		1044	A_23_P255257	2.45457	DCAF12		1044	A_23_P36825	3.05922	GPRC5A
	1045	A_23_P321160	3.15381	ZNF594		1045	A_33_P3290343	3.0339	CYP1B1		1045	A_23_P91350	2.45438	GPCPD1		1045	A_23_P71530	3.05903	TNFRSF11B
	1046	A_33_P3251054	3.14808	RNF38		1046	A_23_P161125	3.03381	MOV10		1046	A_24_P264909	2.4538	NDFIP2		1046	A_23_P67312	3.05742	ZNF136
	1047	A_33_P3299525	3.14064	KCTD21		1047	A_23_P69100	3.03351	ARHGEF26		1047	A_23_P47304	2.45372	CASP5		1047	A_23_P83498	3.0555	IGF2BP1
	1048	A_33_P3310552	3.13396	FMNL2		1048	A_33_P3252068	3.02945	KDM7A		1048	A_33_P3281196	2.45334	MRPS36		1048	A_23_P23141	3.05281	H3F3A
	1049	A_24_P598406	3.13264	RNF216P1		1049	A_33_P3399864	3.02762	ZNF792		1049	A_23_P28375	2.45318	GMCL1		1049	A_33_P3248272	3.05065	UBXN8
	1050	A_33_P3376214	3.1324	FMO5		1050	A_23_P210515	3.02681	NCOA5		1050	A_23_P65240	2.4531	COL4A1		1050	A_33_P3220723	3.0501	KIAA0922
	1051	A_24_P303647	3.13206	C7orf60		1051	A_23_P49279	3.02671	C16orf87		1051	A_24_P376129	2.45157	DFNB31		1051	A_33_P3618429	3.04825	PRKXP1
	1052	A_24_P285522	3.12872	MAP4K3		1052	A_33_P3210085	3.02458	NET1		1052	A_24_P350437	2.45058	THAP2		1052	A_33_P3340769	3.047	ADAM9
	1053	A_23_P37375	3.12177	RPS6KA5		1053	A_32_P162250	3.0242	ARHGAP18		1053	A_33_P3374563	2.45025	SPATA7		1053	A_21_P0010481	3.04683	lnc-C22orf26-2
	1054	A_23_P43779	3.12124	COPS4		1054	A_21_P0014078	3.02276	lnc-MTX1-1		1054	A_23_P30275	2.45015	PCYOX1L		1054	A_21_P0008121	3.04504	lnc-SOX1-4
	1055	A_23_P45851	3.12102	HIAT1		1055	A_23_P150852	3.01914	ESYT1		1055	A_24_P919899	2.44971	ATPAF1		1055	A_33_P3323218	3.04441	CARF
	1056	A_23_P90659	3.11858	LAPTM4A		1056	A_23_P69791	3.01682	AP1AR		1056	A_21_P0013191	2.44889	XLOC_l2_013330		1056	A_23_P155755	3.04249	CXCL6
	1057	A_22_P00002592	3.11795	lnc-C19orf26-2		1057	A_23_P96833	3.01628	SLAMF9		1057	A_23_P325438	2.44634	XPO6		1057	A_23_P108662	3.041	MOGS
	1058	A_23_P78037	3.11288	CCL7		1058	A_23_P167276	3.01568	PAQR3		1058	A_33_P3386572	2.44631	AGBL4		1058	A_23_P131526	3.04012	C2orf47
	1059	A_33_P3250289	3.11171	MAPK8		1059	A_23_P60472	3.01411	UBAP2		1059	A_23_P160438	2.4446	MYOG		1059	A_32_P81768	3.0393	TMEM167A
	1060	A_24_P276791	3.11056	LRRC42		1060	A_33_P3409392	3.01339	FZD6		1060	A_24_P941759	2.44189	G2E3		1060	A_23_P130482	3.03696	ZNF211
	1061	A_23_P130359	3.11055	ARHGAP28		1061	A_23_P258944	3.01112	DNAJB9		1061	A_24_P394420	2.44181	SFXN1		1061	A_33_P3321657	3.03511	HSPG2
	1062	A_23_P301896	3.10895	PRDM2		1062	A_23_P37327	3.00892	ABCD4		1062	A_22_P00024092	2.44023	SLC38A6		1062	A_23_P55601	3.03299	ZNF236
	1063	A_23_P125717	3.10803	NAP1L3		1063	A_23_P259344	3.00307	CECR6		1063	A_23_P258944	2.44015	DNAJB9		1063	A_23_P423864	3.03297	PHC2
	1064	A_23_P211285	3.10689	NDUFV3		1064	A_33_P3220919	3.00288	ADRBK2		1064	A_23_P161125	2.4384	MOV10		1064	A_33_P3857239	3.03281	KRT42P
	1065	A_22_P00006360	3.10645	lnc-FAS-1		1065	A_23_P67312	2.99969	ZNF136		1065	A_23_P62133	2.43746	MTM1		1065	A_23_P40039	3.03138	AMMECR1L
	1066	A_23_P144096	3.10565	CISH		1066	A_23_P133868	2.99962	ZKSCAN4		1066	A_23_P70148	2.43401	NNT		1066	A_19_P00810009	3.03036	lnc-SNURF-1
	1067	A_23_P89921	3.1025	ZNF180		1067	A_33_P3570223	2.99607	ACTG1P20		1067	A_23_P46819	2.43377	BTRC		1067	A_23_P65442	3.02956	IRF9
	1068	A_23_P128663	3.10209	SACS		1068	A_23_P87532	2.99502	CAPRIN2		1068	A_23_P41455	2.43345	TRPC3		1068	A_23_P144622	3.02638	GNPDA1
	1069	A_23_P76488	3.10183	EMP1		1069	A_23_P207058	2.9937	SOCS3		1069	A_32_P148672	2.43247	SNRPD1		1069	A_32_P167396	3.0243	MED14OS
	1070	A_23_P12620	3.10176	TNKS2		1070	A_23_P215744	2.99044	CTTNBP2		1070	A_23_P62920	2.43239	KIFAP3		1070	A_33_P3211174	3.02241	PIAS4
	1071	A_23_P1641	3.10026	RCE1		1071	A_23_P37415	2.99029	SECISBP2L		1071	A_23_P156497	2.43106	ELOVL5		1071	A_33_P3623118	3.02147	lnc-MGAT1-1
	1072	A_23_P4628	3.09838	ZNF606		1072	A_33_P3423859	2.98977	PPP1R3D		1072	A_23_P101476	2.42903	ZNF442		1072	A_23_P210515	3.02097	NCOA5
	1073	A_21_P0009816	3.09639	lnc-FOXA2-8		1073	A_24_P175563	2.98959	ACBD5		1073	A_24_P721898	2.42758	BTBD7		1073	A_23_P49338	3.02094	TNFRSF12A
	1074	A_33_P3366195	3.09603	ARNT2		1074	A_23_P98022	2.98641	SIRT1		1074	A_23_P30995	2.42493	CYB5R4		1074	A_23_P329353	3.01966	CNRIP1
	1075	A_23_P362759	3.09279	PRDM5		1075	A_23_P163148	2.98518	VIPAS39		1075	A_23_P126836	2.4249	TNFSF4		1075	A_23_P168306	3.01928	WASF1
	1076	A_24_P175783	3.09275	ARHGEF12		1076	A_33_P3267305	2.98497	ANKRD52		1076	A_23_P1292	2.42409	ERCC6		1076	A_33_P3286066	3.01578	PHLDB2
	1077	A_24_P320880	3.09105	SNX16		1077	A_33_P3241753	2.98434	NDUFA12		1077	A_23_P7655	2.42221	BNIP1		1077	A_33_P3266530	3.0147	DUS1L
	1078	A_23_P427703	3.08831	MT1L		1078	A_23_P129856	2.98429	HIC1		1078	A_23_P64837	2.4215	SMAGP		1078	A_33_P3345608	3.01435	EDRF1
	1079	A_33_P3307363	3.0876	LPHN2		1079	A_32_P7204	2.98416	RAB28		1079	A_23_P218158	2.41951	SMEK1		1079	A_23_P30223	3.01275	SRD5A1
	1080	A_32_P172141	3.08555	CDON		1080	A_33_P3343750	2.98307	ZNF567		1080	A_23_P210482	2.41919	ADA		1080	A_23_P255569	3.01205	DUS1L
	1081	A_23_P55518	3.08542	SMAD7		1081	A_33_P3397763	2.98215	TNFSF9		1081	A_23_P44546	2.419	DFFB		1081	A_33_P3281196	3.00428	MRPS36
	1082	A_23_P361841	3.0844	RIMKLB		1082	A_22_P00004474	2.98009	lnc-CPLX1-2		1082	A_23_P100196	2.41761	USP10		1082	A_33_P3358750	3.00374	MYBPHL
	1083	A_23_P80827	3.08412	FYTTD1		1083	A_23_P362759	2.97924	PRDM5		1083	A_33_P3210218	2.4167	GALNT1		1083	A_23_P149649	3.00311	SDHB
	1084	A_24_P291401	3.08181	TMEM150A		1084	A_24_P238499	2.97452	TYMSOS		1084	A_24_P224116	2.41668	PLA2G1B		1084	A_33_P3372566	3.00232	ABCC10
	1085	A_23_P47304	3.08102	CASP5		1085	A_23_P25605	2.97301	KBTBD7		1085	A_24_P270033	2.41662	MPZL3		1085	A_23_P361841	3.00094	RIMKLB
	1086	A_33_P3739260	3.08102	CAP2		1086	A_33_P3318439	2.97239	RNF212		1086	A_33_P3271273	2.41655	HOXB2		1086	A_22_P00004317	2.99956	PSMD5-AS1
	1087	A_23_P99891	3.08012	MESDC1		1087	A_33_P3374190	2.97212	INPP5A		1087	A_22_P00009322	2.41513	lnc-LRRC57-1		1087	A_21_P0008954	2.99924	lnc-SETD6-8
	1088	A_23_P129856	3.07807	HIC1		1088	A_23_P119778	2.972	SLC39A10		1088	A_24_P402080	2.41439	MBP		1088	A_23_P79441	2.99709	C2orf42
	1089	A_22_P00000206	3.07742	lnc-ABT1-2		1089	A_33_P3227467	2.97012	BNIP2		1089	A_23_P38813	2.41147	ZNF320		1089	A_23_P204850	2.99683	RB1
	1090	A_33_P3280213	3.07571	CTSA		1090	A_22_P00006360	2.96955	lnc-FAS-1		1090	A_23_P124252	2.41144	CAMK1D		1090	A_23_P250948	2.99465	BRPF1
	1091	A_24_P942730	3.07555	ZSCAN29		1091	A_24_P40594	2.96845	HOMEZ		1091	A_21_P0006969	2.40962	SFTA1P		1091	A_33_P3398822	2.99379	ZBED4
	1092	A_23_P307502	3.07414	CDKN2A-AS1		1092	A_23_P131646	2.96845	RPIA		1092	A_24_P49447	2.4089	RIC1		1092	A_23_P210829	2.99318	PCMTD2
	1093	A_33_P3456341	3.07135	LARP4		1093	A_23_P168019	2.96795	ZKSCAN3		1093	A_23_P36266	2.40867	PDHX		1093	A_23_P216766	2.99278	ISCA1
	1094	A_24_P100277	3.06752	CYB5R3		1094	A_21_P0000472	2.965	SNORD58C		1094	A_24_P561341	2.40837	FAM150B		1094	A_23_P15375	2.99241	ARMC7
	1095	A_23_P50418	3.06525	ZNF791		1095	A_24_P264909	2.96144	NDFIP2		1095	A_33_P3353921	2.40815	GNLY		1095	A_22_P00008586	2.99	KCTD16
	1096	A_23_P219084	3.05961	ZNF3		1096	A_24_P211565	2.95952	C1QTNF6		1096	A_33_P3247838	2.40734	ZNF844		1096	A_24_P20630	2.98728	LEF1
	1097	A_33_P3221438	3.05598	XXYLT1		1097	A_23_P400066	2.9593	RALGAPB		1097	A_23_P86386	2.40664	ZNF669		1097	A_33_P3299525	2.98505	KCTD21
	1098	A_23_P62133	3.05558	MTM1		1098	A_33_P3258510	2.95755	LYPLA2		1098	A_33_P3214665	2.40397	MAP2		1098	A_24_P405002	2.98498	PDIK1L
	1099	A_33_P3233459	3.05532	LINC00994		1099	A_24_P402898	2.95674	OTUD4		1099	A_23_P432013	2.4033	ZPLD1		1099	A_24_P252973	2.98144	CLP1
	1100	A_32_P2392	3.05476	GOLGA8A		1100	A_32_P149536	2.95531	SUMO2		1100	A_24_P374319	2.40225	RAP2C		1100	A_24_P269779	2.98066	CHST3
	1101	A_33_P3805085	3.05465	FNIP1		1101	A_33_P3358521	2.95424	RIC1		1101	A_23_P45851	2.40137	HIAT1		1101	A_33_P3395274	2.97889	ZADH2
	1102	A_23_P51646	3.05231	PLK3		1102	A_22_P00015633	2.95339	lnc-SUMO1-1		1102	A_33_P3342160	2.39894	ATG2B		1102	A_22_P00007424	2.97847	UBXN8
	1103	A_23_P31240	3.05205	GAL3ST4		1103	A_24_P372625	2.95254	RNF141		1103	A_33_P3210338	2.3977	RFX7		1103	A_23_P30275	2.97784	PCYOX1L
	1104	A_23_P166536	3.05192	BRD1		1104	A_23_P90679	2.9502	STRADB		1104	A_23_P214091	2.39559	LYPLA1		1104	A_23_P371765	2.97768	SPATC1L
	1105	A_33_P3371514	3.05051	IPPK		1105	A_23_P212715	2.9501	CBLB		1105	A_23_P219084	2.39372	ZNF3		1105	A_23_P5441	2.97741	ABCB6
	1106	A_24_P410017	3.04879	POTEI		1106	A_22_P00010174	2.94979	FGD5-AS1		1106	A_23_P334864	2.39327	FAM126B		1106	A_23_P108761	2.97609	CNOT11
	1107	A_24_P193600	3.04683	ZNF174		1107	A_22_P00014861	2.94908	LOC101928829		1107	A_24_P37409	2.39152	DUSP2		1107	A_23_P154208	2.97447	NAGK
	1108	A_23_P112554	3.0441	COL15A1		1108	A_24_P340066	2.9477	ELF4		1108	A_23_P210515	2.39045	NCOA5		1108	A_33_P3394040	2.97412	ATL2
	1109	A_23_P115645	3.04388	CELF2		1109	A_23_P217339	2.94626	PRKX		1109	A_23_P156025	2.39009	IRX2		1109	A_21_P0008215	2.97254	LOC101927712
	1110	A_33_P3266530	3.0427	DUS1L		1110	A_23_P122915	2.94618	BRI3		1110	A_33_P3363260	2.38992	PGM2L1		1110	A_23_P44964	2.97232	FAM171A1
	1111	A_33_P3370305	3.04133	TMEM106A		1111	A_33_P3338928	2.94594	DAB2		1111	A_33_P3403778	2.38899	ZNF579		1111	A_24_P76879	2.96979	TSPYL1
	1112	A_24_P251381	3.04098	NHEJ1		1112	A_23_P76350	2.94457	GNB3		1112	A_33_P3220728	2.38869	RREB1		1112	A_23_P107313	2.96942	SDF2
	1113	A_33_P3396120	3.04058	ZNF594		1113	A_32_P121303	2.94456	NUP50		1113	A_23_P143484	2.3885	PIGP		1113	A_23_P717	2.96827	TMEM206
	1114	A_33_P3353425	3.03922	USP37		1114	A_32_P197561	2.94432	EBF1		1114	A_19_P00802413	2.38768	PIEZO1		1114	A_33_P3346663	2.96785	AP2S1
	1115	A_24_P414256	3.03885	TMA7		1115	A_23_P71530	2.9431	TNFRSF11B		1115	A_33_P3306510	2.38687	NUP153		1115	A_24_P276490	2.96639	LYPLA2
	1116	A_32_P74955	3.0376	ARID2		1116	A_23_P76690	2.93849	UCHL3		1116	A_33_P3366048	2.38673	NOL4L		1116	A_23_P258367	2.96629	GLE1
	1117	A_23_P110712	3.036	DUSP1		1117	A_22_P00015128	2.93593	lnc-SNX33-1		1117	A_21_P0000124	2.38638	DENND1B		1117	A_23_P356565	2.96561	RRP8
	1118	A_33_P3226050	3.03437	GATSL3		1118	A_23_P45851	2.93586	HIAT1		1118	A_33_P3220919	2.38491	ADRBK2		1118	A_23_P38813	2.96476	ZNF320
	1119	A_23_P434430	3.03352	ZNF439		1119	A_33_P3395274	2.93454	ZADH2		1119	A_24_P175783	2.38469	ARHGEF12		1119	A_33_P3365596	2.96462	NAPB
	1120	A_33_P3343750	3.03299	ZNF567		1120	A_23_P69179	2.9338	P3H2		1120	A_23_P149496	2.383	XKR8		1120	A_33_P3356926	2.96365	APBB3
	1121	A_24_P409346	3.03115	NPEPPS		1121	A_23_P90659	2.93253	LAPTM4A		1121	A_23_P122915	2.38144	BRI3		1121	A_33_P3345389	2.96344	C20orf194
	1122	A_21_P0000820	3.02924	NRAV		1122	A_33_P3272080	2.93014	QRFP		1122	A_23_P211785	2.38023	ZNF35		1122	A_33_P3368895	2.96283	lnc-UXS1-4
	1123	A_23_P121875	3.02634	C5orf28		1123	A_33_P3259092	2.93006	FKTN		1123	A_24_P154573	2.37975	ZBTB49		1123	A_22_P00025644	2.96153	lnc-LEPROT-1
	1124	A_33_P3666817	3.02551	C10orf55		1124	A_23_P28485	2.93005	GCA		1124	A_32_P205553	2.3787	RPL26L1		1124	A_23_P66487	2.96103	SMARCD2
	1125	A_32_P790361	3.02517	ZNF90		1125	A_23_P414895	2.92674	TTC17		1125	A_23_P306346	2.3785	C9orf41		1125	A_23_P98022	2.95988	SIRT1
	1126	A_32_P208424	3.02312	H3F3A		1126	A_23_P89921	2.92585	ZNF180		1126	A_24_P743869	2.37844	BBIP1		1126	A_32_P126311	2.95918	SLC38A9
	1127	A_33_P3278475	3.02229	FOXN2		1127	A_32_P70135	2.92568	PROSER1		1127	A_21_P0009769	2.37822	ZNF404		1127	A_21_P0000565	2.9586	FTX
	1128	A_33_P3409665	3.02198	DEPDC5		1128	A_23_P102842	2.92443	NFS1		1128	A_22_P00021677	2.37784	KRIT1		1128	A_23_P98085	2.95774	PTEN
	1129	A_19_P00320242	3.02144	lnc-SNURF-1		1129	A_21_P0014149	2.92337	LOC101928794		1129	A_23_P69179	2.37715	P3H2		1129	A_33_P3215288	2.9577	MIR646HG
	1130	A_23_P65230	3.02053	TMTC4		1130	A_23_P47527	2.92124	TMEM258		1130	A_23_P204423	2.37505	PPP1CC		1130	A_23_P501805	2.95665	LIPT1
	1131	A_33_P3386716	3.01844	PPP1R15B		1131	A_23_P63896	2.92004	FAS		1131	A_32_P69849	2.37376	BEX5		1131	A_23_P83149	2.95517	ABHD17B
	1132	A_23_P209200	3.01759	CCNE1		1132	A_33_P3221528	2.91892	IREB2		1132	A_22_P00020012	2.3729	ANKEF1		1132	A_23_P323227	2.95479	PPP1CA
	1133	A_23_P30634	3.01701	BACH2		1133	A_24_P321511	2.91637	GOLT1B		1133	A_23_P115167	2.37194	LRRC8B		1133	A_23_P53137	2.95387	HBG1
	1134	A_23_P156497	3.01429	ELOVL5		1134	A_23_P93772	2.91618	HOXA5		1134	A_33_P3316686	2.37154	CYB5R4		1134	A_33_P3220565	2.95194	UBTD2
	1135	A_23_P96688	3.01417	SUV420H1		1135	A_24_P141736	2.91578	METAP2		1135	A_23_P321511	2.37117	MARCH3		1135	A_23_P81369	2.94881	ADAM19
	1136	A_23_P325438	3.01412	XPO6		1136	A_33_P3215093	2.91471	CHIC1		1136	A_33_P3343250	2.37092	GPR1		1136	A_23_P89755	2.94853	RNF138
	1137	A_24_P921683	3.01409	FOXP2		1137	A_23_P107933	2.91419	VRK3		1137	A_33_P3366195	2.36966	ARNT2		1137	A_23_P126393	2.94602	SETDB1
	1138	A_24_P12539	3.01319	KBTBD2		1138	A_23_P2573	2.91384	TMEM117		1138	A_23_P76690	2.36857	UCHL3		1138	A_23_P139704	2.94455	DUSP6
	1139	A_23_P104318	3.01263	DDIT4		1139	A_23_P329353	2.91306	CNRIP1		1139	A_23_P108662	2.36845	MOGS		1139	A_23_P121253	2.9427	TNFSF10
	1140	A_23_P69179	3.01208	P3H2		1140	A_33_P3224819	2.91098	SLC45A4		1140	A_33_P3258046	2.36802	TAC4		1140	A_23_P123539	2.94242	PPP2R2A
	1141	A_22_P00008338	3.01052	lnc-ITPR2-2		1141	A_33_P3416762	2.91015	LYPLA1		1141	A_24_P343255	2.36681	KLHDC3		1141	A_23_P47034	2.94209	HHEX
	1142	A_23_P215744	3.01045	CTTNBP2		1142	A_24_P23034	2.91011	ZNFX1		1142	A_23_P116512	2.36673	PRR5L		1142	A_24_P28657	2.93977	AHCTF1
	1143	A_23_P168306	3.00973	WASF1		1143	A_33_P3323742	2.90892	PNRC2		1143	A_24_P402898	2.36565	OTUD4		1143	A_24_P751074	2.93855	ETS1
	1144	A_23_P301360	3.00955	ZNF572		1144	A_33_P3297205	2.90824	C22orf29		1144	A_24_P941930	2.3648	EAF1		1144	A_23_P78037	2.93735	CCL7
	1145	A_33_P3218089	3.00853	CLDN24		1145	A_33_P3266530	2.9045	DUS1L		1145	A_33_P3423859	2.36444	PPP1R3D		1145	A_21_P0012839	2.93599	XLOC_l2_011692
	1146	A_33_P6815667	3.00442	RBM26-AS1		1146	A_23_P320290	2.90265	ZNF827		1146	A_23_P145606	2.36442	CHRM2		1146	A_24_P282762	2.93577	TLK1
	1147	A_33_P3233135	3.00428	KIF16B		1147	A_33_P3410599	2.90154	FAM46A		1147	A_23_P326170	2.3633	CALM2		1147	A_23_P25945	2.93512	ADCK1
	1148	A_24_P277934	3.00147	COL1A2		1148	A_33_P3234939	2.90144	ZNF266		1148	A_32_P155776	2.36317	POTEKP		1148	A_23_P122915	2.93232	BRI3
	1149	A_21_P0013163	2.99913	RAET1K		1149	A_23_P313961	2.90129	NME6		1149	A_23_P216556	2.36142	EPB41L4B		1149	A_23_P76488	2.93223	EMP1
	1150	A_21_P0008215	2.99878	LOC101927712		1150	A_24_P178065	2.90101	PHLDB2		1150	A_24_P221575	2.36092	RUFY3		1150	A_23_P160869	2.93039	LRIG2
	1151	A_24_P238744	2.99818	POTEM		1151	A_23_P211957	2.90084	TGFBR2		1151	A_24_P302998	2.36087	ATP5I		1151	A_23_P205584	2.92939	JKAMP
	1152	A_33_P3348887	2.99624	PBX3		1152	A_24_P28657	2.90084	AHCTF1		1152	A_23_P329261	2.36073	KCNJ2		1152	A_33_P3769406	2.92938	PIGU
	1153	A_24_P28657	2.99588	AHCTF1		1153	A_23_P356565	2.89927	RRP8		1153	A_24_P598406	2.36073	RNF216P1		1153	A_32_P196263	2.92899	ADAMTS9
	1154	A_24_P37409	2.99465	DUSP2		1154	A_21_P0000775	2.89792	ENO1-AS1		1154	A_33_P3400424	2.3604	ZNF615		1154	A_24_P208998	2.92751	TRIM23
	1155	A_23_P258944	2.99389	DNAJB9		1155	A_33_P3333890	2.89781	LCORL		1155	A_24_P363100	2.35841	RGMB		1155	A_32_P98502	2.92618	COX5A
	1156	A_23_P65442	2.99378	IRF9		1156	A_33_P3289865	2.89759	PLCL1		1156	A_33_P3297155	2.35832	GEMIN2		1156	A_23_P90659	2.92602	LAPTM4A
	1157	A_21_P0013267	2.99343	LOC729218		1157	A_23_P81650	2.89676	C5orf15		1157	A_24_P414803	2.35748	PLN		1157	A_23_P45365	2.92552	COL4A5
	1158	A_23_P320897	2.99226	DENND1B		1158	A_33_P3289005	2.89485	AP1S3		1158	A_22_P00015586	2.35683	lnc-STX3-2		1158	A_33_P3408450	2.92482	TMEM253
	1159	A_32_P118372	2.99103	INTU		1159	A_23_P157580	2.89209	SDCBP		1159	A_23_P70670	2.35658	CD83		1159	A_23_P211785	2.92344	ZNF35
	1160	A_23_P335239	2.99002	GAB1		1160	A_23_P63190	2.89204	NRAS		1160	A_24_P808522	2.35582	RPS14		1160	A_33_P3266873	2.92148	MSL1
	1161	A_33_P3343210	2.98848	SLC25A37		1161	A_33_P3413855	2.88986	C7orf60		1161	A_24_P96403	2.35561	RUNX1		1161	A_23_P363255	2.92054	CCDC68
	1162	A_23_P334883	2.98831	SHANK2		1162	A_33_P3253807	2.88911	CEBPG		1162	A_33_P3221898	2.35504	KRT17P5		1162	A_33_P3216237	2.91932	BZW2
	1163	A_23_P502750	2.98822	MDM2		1163	A_23_P396626	2.88783	SYNRG		1163	A_23_P46369	2.35486	RAB13		1163	A_24_P394420	2.91764	SFXN1
	1164	A_22_P00011653	2.98666	LOC102724626		1164	A_23_P7684	2.8867	CCNJL		1164	A_23_P218317	2.35473	NARF		1164	A_22_P00013447	2.91413	LOC102724966
	1165	A_21_P0010939	2.98609	SLC9B1		1165	A_24_P387321	2.88408	ZNF44		1165	A_23_P111273	2.35352	TBC1D7		1165	A_23_P100196	2.91151	USP10
	1166	A_33_P3346663	2.98554	AP2S1		1166	A_33_P3284596	2.88397	ARL5C		1166	A_23_P253571	2.34941	PHF5A		1166	A_33_P3213822	2.91022	KCNK2
	1167	A_24_P361643	2.98359	PROSER3		1167	A_23_P25945	2.88357	ADCK1		1167	A_23_P338233	2.3488	BCDIN3D		1167	A_22_P00016429	2.9102	HIF1A-AS1
	1168	A_23_P257668	2.98007	TTC26		1168	A_23_P115223	2.88198	HAX1		1168	A_24_P630490	2.34875	DFNB59		1168	A_33_P3424143	2.9102	AREL1
	1169	A_19_P00322737	2.97981	ZNF254		1169	A_23_P61447	2.88137	ETFDH		1169	A_24_P295963	2.34853	SLC38A2		1169	A_23_P115872	2.90925	CEP55
	1170	A_33_P3274756	2.97814	DOPEY1		1170	A_23_P306346	2.88071	C9orf41		1170	A_22_P00012015	2.34791	lnc-PLD1-2		1170	A_23_P397455	2.906	ACVR1C
	1171	A_24_P387321	2.97781	ZNF44		1171	A_33_P3672482	2.87779	USP28		1171	A_33_P3325306	2.34751	HSPE1		1171	A_24_P349151	2.90588	SASS6
	1172	A_24_P291588	2.97745	DVL3		1172	A_23_P106299	2.87758	SERF2		1172	A_22_P00016774	2.34595	lnc-TRIM41-1		1172	A_21_P0013231	2.90563	XLOC_l2_013459
	1173	A_23_P20558	2.97632	CDC37L1		1173	A_23_P100196	2.87033	USP10		1173	A_21_P0000393	2.34563	SNORD99		1173	A_23_P414895	2.90435	TTC17
	1174	A_23_P13065	2.97358	ZDHHC13		1174	A_23_P255257	2.86974	DCAF12		1174	A_33_P3241753	2.34505	NDUFA12		1174	A_23_P116512	2.90286	PRR5L
	1175	A_23_P54846	2.97002	HERPUD1		1175	A_23_P126803	2.86806	ARPC5		1175	A_24_P51855	2.34492	DUSP7		1175	A_24_P238499	2.90112	TYMSOS
	1176	A_23_P59202	2.9693	TAF11		1176	A_23_P250283	2.86757	RAB1A		1176	A_21_P0000082	2.34431	LARP4		1176	A_24_P928969	2.90018	PTPN3
	1177	A_33_P3702364	2.96695	SNX24		1177	A_24_P400376	2.86636	CHCHD2		1177	A_24_P184769	2.34397	WDR20		1177	A_33_P3353425	2.89919	USP37
	1178	A_23_P148015	2.96671	AXIN2		1178	A_23_P35168	2.86594	ALG6		1178	A_23_P400298	2.34252	PRSS22		1178	A_33_P3251821	2.89874	TRAPPC13
	1179	A_24_P412156	2.96639	CXCL12		1179	A_23_P79441	2.86545	C2orf42		1179	A_32_P25357	2.34154	CDH15		1179	A_23_P131683	2.89854	MAPRE3
	1180	A_32_P164246	2.96463	FOXQ1		1180	A_33_P3318581	2.8647	PLOD2		1180	A_33_P3606465	2.34068	CBX3P2		1180	A_23_P404045	2.89818	MTHFR
	1181	A_23_P57760	2.96376	PXYLP1		1181	A_24_P295010	2.86348	SERPINB9		1181	A_23_P83498	2.33823	IGF2BP1		1181	A_33_P3266255	2.89677	CSGALNACT2
	1182	A_23_P29575	2.96242	MRPS36		1182	A_23_P5568	2.85718	SFT2D3		1182	A_23_P321377	2.33813	C1orf216		1182	A_33_P3253807	2.89674	CEBPG
	1183	A_32_P32254	2.96113	COL6A1		1183	A_33_P3345504	2.85658	RC3H2		1183	A_24_P405981	2.33615	TTC33		1183	A_24_P99046	2.89401	STK38L
	1184	A_33_P3248272	2.96111	UBXN8		1184	A_23_P304386	2.85656	HIGD2A		1184	A_23_P370097	2.33595	TMEM237		1184	A_24_P235266	2.89358	GRB10
	1185	A_23_P163195	2.95983	LRFN5		1185	A_32_P81768	2.85653	TMEM167A		1185	A_23_P406702	2.33443	CAMSAP2		1185	A_23_P30995	2.89301	CYB5R4
	1186	A_24_P293114	2.95961	SPTBN4		1186	A_23_P361584	2.85318	TMEM154		1186	A_32_P96134	2.33353	DPY19L1		1186	A_32_P155811	2.89213	CD2AP
	1187	A_33_P3384562	2.95552	PDLIM7		1187	A_33_P3215128	2.85167	IBA57		1187	A_23_P95764	2.33152	PRPS1		1187	A_23_P301896	2.89199	PRDM2
	1188	A_23_P201628	2.95471	LAMC1		1188	A_21_P0008039	2.85041	lnc-WASF3-1		1188	A_32_P37592	2.33042	SCARNA17		1188	A_24_P402898	2.89125	OTUD4
	1189	A_23_P323227	2.95424	PPP1CA		1189	A_24_P394533	2.85039	NEU1		1189	A_23_P71037	2.32964	IL6		1189	A_23_P304450	2.89032	GATA6
	1190	A_23_P306346	2.95137	C9orf41		1190	A_23_P36825	2.84952	GPRC5A		1190	A_33_P3266530	2.32946	DUS1L		1190	A_33_P3265956	2.88916	CBFA2T2
	1191	A_32_P102062	2.95116	FOXO3		1191	A_23_P134744	2.84849	RNF122		1191	A_23_P202988	2.32677	AASDHPPT		1191	A_19_P00331839	2.88729	LOC100132356
	1192	A_23_P339309	2.95005	LIN52		1192	A_32_P74955	2.84568	ARID2		1192	A_23_P140256	2.3255	PNP		1192	A_23_P72853	2.88363	MFSD5
	1193	A_24_P380330	2.94879	PANK3		1193	A_23_P58983	2.84494	TBC1D22B		1193	A_23_P208540	2.32443	NDUFA3		1193	A_33_P3373046	2.88336	ZNF772
	1194	A_23_P161624	2.94777	FOSL1		1194	A_23_P130359	2.84466	ARHGAP28		1194	A_23_P346405	2.32383	MCU		1194	A_24_P921321	2.88317	PTPRJ
	1195	A_23_P15375	2.94576	ARMC7		1195	A_33_P3346663	2.84394	AP2S1		1195	A_21_P0014695	2.32348	KATNAL2		1195	A_24_P372625	2.88274	RNF141
	1196	A_23_P54477	2.94391	NOP10		1196	A_23_P157215	2.84078	BZW2		1196	A_24_P12539	2.32215	KBTBD2		1196	A_23_P137909	2.88199	HIST3H3
	1197	A_24_P105298	2.9438	H3F3A		1197	A_24_P66001	2.84068	UQCR10		1197	A_32_P192823	2.32194	PRPS1L1		1197	A_23_P388993	2.88125	ZC3H12C
	1198	A_32_P137939	2.94261	ACTB		1198	A_23_P137543	2.84056	ZNF362		1198	A_33_P3376214	2.32156	FMO5		1198	A_21_P0004636	2.88066	LOC101928406
	1199	A_23_P35399	2.9426	ANXA11		1199	A_23_P214091	2.83951	LYPLA1		1199	A_33_P3274194	2.32107	KCNIP4		1199	A_23_P1691	2.88058	MMP1
	1200	A_33_P3235147	2.94141	DLX5		1200	A_23_P130089	2.83915	IFT20		1200	A_23_P76488	2.32058	EMP1		1200	A_21_P0010951	2.87889	LOC101929506
	1201	A_23_P76705	2.94043	TUBGCP3		1201	A_23_P46470	2.83841	ERRFI1		1201	A_23_P107513	2.31937	CEP76		1201	A_24_P335901	2.87862	ZNF266
	1202	A_21_P0000360	2.93932	SNORA77		1202	A_23_P423864	2.83768	PHC2		1202	A_23_P98085	2.3184	PTEN		1202	A_33_P3372426	2.87752	ADAMTS5
	1203	A_33_P3416301	2.93881	E2F6		1203	A_23_P140907	2.83716	TMEM8A		1203	A_33_P3308905	2.318	CEP57L1		1203	A_23_P208210	2.87582	ZNF432
	1204	A_33_P3230881	2.93817	ALG10		1204	A_23_P155989	2.83611	CENPK		1204	A_23_P373079	2.31723	PATL1		1204	A_24_P201404	2.87549	C11orf54
	1205	A_22_P00010235	2.93648	MT1B		1205	A_33_P3219785	2.83327	SOWAHC		1205	A_21_P0011029	2.31668	LINC01347		1205	A_23_P337790	2.87545	SHPRH
	1206	A_23_P409553	2.93583	PPM1A		1206	A_33_P3261505	2.83214	EPG5		1206	A_24_P11575	2.31662	CRIM1		1206	A_33_P3370305	2.87498	TMEM106A
	1207	A_33_P3370310	2.93524	TRIQK		1207	A_23_P219084	2.8317	ZNF3		1207	A_24_P108863	2.31519	SCML1		1207	A_23_P252062	2.87383	PPARG
	1208	A_24_P925040	2.93449	CAV2		1208	A_19_P00322737	2.83133	ZNF254		1208	A_33_P3352970	2.31382	IRAK2		1208	A_23_P209183	2.87218	COLGALT1
	1209	A_21_P0000257	2.9342	SNORD27		1209	A_23_P339818	2.83098	ARRDC4		1209	A_23_P110712	2.31346	DUSP1		1209	A_33_P3351559	2.87112	ETNK1
	1210	A_24_P303199	2.93403	ARL15		1210	A_33_P3334743	2.83096	RAPGEF2		1210	A_24_P293114	2.3125	SPTBN4		1210	A_19_P00322762	2.87069	ZNF83
	1211	A_23_P61447	2.93402	ETFDH		1211	A_33_P3368452	2.83088	MICA		1211	A_33_P3344603	2.31172	ZNF280D		1211	A_23_P126836	2.86906	TNFSF4
	1212	A_23_P134113	2.93318	SLC18B1		1212	A_23_P135061	2.82999	CORO2A		1212	A_24_P116909	2.31165	MALT1		1212	A_33_P3368313	2.86832	MT1H
	1213	A_33_P3416321	2.93297	SLC17A5		1213	A_23_P165722	2.82769	EIF4E2		1213	A_33_P3323068	2.31044	AGPAT4		1213	A_33_P3374463	2.86779	MFAP3
	1214	A_23_P94174	2.93127	MRPL15		1214	A_23_P20852	2.82644	AUH		1214	A_22_P00006349	2.30816	lnc-FANK1-3		1214	A_23_P254842	2.86751	HDHD1
	1215	A_23_P102842	2.93122	NFS1		1215	A_33_P3217704	2.82534	FAM214B		1215	A_24_P271363	2.30727	CDS2		1215	A_23_P314760	2.86711	PRKAG2
	1216	A_33_P3287972	2.93043	RASA2		1216	A_33_P3294237	2.82431	MTF1		1216	A_23_P53137	2.30649	HBG1		1216	A_23_P137543	2.86325	ZNF362
	1217	A_24_P222835	2.92678	S100PBP		1217	A_23_P211785	2.82373	ZNF35		1217	A_33_P3258510	2.30635	LYPLA2		1217	A_23_P83931	2.8593	NET1
	1218	A_23_P15272	2.92581	ABCC6		1218	A_33_P3243812	2.82362	WASF1		1218	A_23_P64404	2.30625	FADS3		1218	A_33_P3218178	2.85544	SLC25A53
	1219	A_23_P209183	2.92538	COLGALT1		1219	A_21_P0000662	2.82353	RAB6C-AS1		1219	A_21_P0011873	2.30587	XLOC_l2_007767		1219	A_19_P00320229	2.85374	FLJ46906
	1220	A_24_P254705	2.92528	ZNF695		1220	A_23_P152963	2.82285	C17orf59		1220	A_23_P204850	2.30526	RB1		1220	A_23_P10870	2.85121	DOLK
	1221	A_21_P0011602	2.92525	USP32		1221	A_22_P00015826	2.81999	lnc-TBC1D22A-2		1221	A_23_P409553	2.30251	PPM1A		1221	A_22_P00021677	2.85109	KRIT1
	1222	A_23_P63190	2.92506	NRAS		1222	A_33_P3338909	2.81862	ARPC5		1222	A_24_P329487	2.30178	FAM84B		1222	A_23_P410587	2.84989	JADE1
	1223	A_22_P00019529	2.92266	LOC102724096		1223	A_33_P3337277	2.81463	LOC100129846		1223	A_33_P3404744	2.30136	KIAA1958		1223	A_23_P92520	2.84914	ANP32C
	1224	A_33_P3231162	2.92133	ZNF776		1224	A_24_P941188	2.81441	OTUD3		1224	A_23_P409462	2.30125	DCBLD1		1224	A_23_P216894	2.84908	MAPKAP1
	1225	A_33_P3281036	2.92105	HCG11		1225	A_23_P200772	2.81428	ZNF644		1225	A_21_P0013815	2.30007	XLOC_l2_015738		1225	A_23_P129659	2.8486	ZNF689
	1226	A_19_P00802607	2.9182	lnc-HK2-1		1226	A_23_P50418	2.80958	ZNF791		1226	A_33_P3317825	2.29968	NRAS		1226	A_23_P86386	2.84824	ZNF669
	1227	A_21_P0014149	2.91677	LOC101928794		1227	A_24_P234116	2.80779	C1orf56		1227	A_23_P28815	2.29962	CYP24A1		1227	A_23_P203900	2.84709	SCARB1
	1228	A_32_P749354	2.91619	EIF1AD		1228	A_23_P157465	2.80726	UBXN8		1228	A_24_P687582	2.29902	TADA2B		1228	A_21_P0008358	2.84646	lnc-C14orf118-1
	1229	A_33_P3418400	2.9136	ATG10		1229	A_23_P34144	2.80635	MAGEH1		1229	A_33_P3394040	2.29839	ATL2		1229	A_23_P34527	2.846	FLAD1
	1230	A_33_P3270636	2.91238	SHISA5		1230	A_23_P318396	2.80506	CELF1		1230	A_23_P21785	2.29579	NSUN3		1230	A_23_P144054	2.84473	PRKCD
	1231	A_33_P3377045	2.91214	CDC37L1		1231	A_24_P48408	2.8046	RNMT		1231	A_33_P3220723	2.29497	KIAA0922		1231	A_24_P48587	2.84325	PSENEN
	1232	A_21_P0008039	2.91172	lnc-WASF3-1		1232	A_33_P3374563	2.8045	SPATA7		1232	A_24_P244470	2.29369	RNF41		1232	A_23_P218706	2.8432	ZNF343
	1233	A_33_P3323218	2.91128	CARF		1233	A_23_P129005	2.80411	NYNRIN		1233	A_24_P6083	2.29205	CHCHD10		1233	A_33_P3308446	2.84292	RHOB
	1234	A_23_P58009	2.9105	C3orf52		1234	A_23_P6708	2.80373	NCBP2-AS2		1234	A_23_P154022	2.29138	C2orf44		1234	A_33_P3417318	2.84221	ZNF891
	1235	A_23_P360744	2.90921	RAG1		1235	A_23_P209246	2.80149	GLI2		1235	A_24_P912439	2.28975	AKNA		1235	A_33_P3420466	2.84167	MATN3
	1236	A_22_P00018572	2.90887	lnc-OTOGL-1		1236	A_32_P96134	2.80128	DPY19L1		1236	A_33_P3212782	2.28822	CALM2		1236	A_23_P46819	2.83966	BTRC
	1237	A_33_P3307735	2.90841	OPHN1		1237	A_33_P3265270	2.80025	SLC17A5		1237	A_33_P3362611	2.28723	ELTD1		1237	A_22_P00016190	2.83866	LOC101928955
	1238	A_33_P3293668	2.90804	DENND4C		1238	A_23_P318904	2.79954	SERTAD4		1238	A_23_P103703	2.28593	HSPB7		1238	A_23_P158096	2.83588	COL27A1
	1239	A_33_P3407742	2.90789	PPM1B		1239	A_23_P381714	2.79934	CA13		1239	A_23_P84836	2.28546	NPEPPS		1239	A_23_P258944	2.83444	DNAJB9
	1240	A_23_P328836	2.9078	LCOR		1240	A_32_P26330	2.79932	USP10		1240	A_23_P303803	2.28446	C19orf18		1240	A_23_P130089	2.83356	IFT20
	1241	A_23_P63829	2.90694	HSPA14		1241	A_23_P323227	2.79727	PPP1CA		1241	A_21_P0010950	2.28255	lnc-SFTPD-2		1241	A_32_P21474	2.83233	IRAK1BP1
	1242	A_23_P54840	2.90406	MT1A		1242	A_33_P3309471	2.79726	PTPRQ		1242	A_33_P3224819	2.28233	SLC45A4		1242	A_24_P365322	2.83175	ZNF709
	1243	A_23_P58983	2.90384	TBC1D22B		1243	A_33_P3301306	2.79562	KMT2C		1243	A_23_P105833	2.28136	BIVM		1243	A_33_P3334791	2.83053	GLMP
	1244	A_33_P3370575	2.90271	CD200		1244	A_23_P76799	2.79386	BAZ1A		1244	A_33_P3343750	2.28127	ZNF567		1244	A_33_P3281191	2.82797	NID1
	1245	A_33_P3233764	2.90263	LATS1		1245	A_33_P6816999	2.79174	THUMPD3-AS1		1245	A_21_P0014379	2.28083	ZNF793-AS1		1245	A_33_P3236921	2.82692	PARP1
	1246	A_33_P3258600	2.90089	NYNRIN		1246	A_23_P380951	2.78978	ZNF420		1246	A_23_P431305	2.27977	FAM69B		1246	A_23_P18493	2.82687	PTPN13
	1247	A_23_P388993	2.89923	ZC3H12C		1247	A_23_P200396	2.78823	TMEM234		1247	A_33_P3347697	2.27935	NOVA1		1247	A_24_P137582	2.82681	GFM2
	1248	A_32_P222961	2.89892	SPIN4		1248	A_24_P400507	2.78801	EOGT		1248	A_33_P3284408	2.27923	DDI2		1248	A_33_P3416301	2.82452	E2F6
	1249	A_33_P3209025	2.89801	ZNF623		1249	A_32_P87013	2.78764	CXCL8		1249	A_23_P396626	2.27829	SYNRG		1249	A_23_P256956	2.82423	KIF20A
	1250	A_23_P94932	2.89768	MMADHC		1250	A_23_P17503	2.78665	KIF16B		1250	A_23_P121825	2.27743	TRAPPC13		1250	A_23_P100632	2.82224	HN1
	1251	A_33_P3423859	2.89302	PPP1R3D		1251	A_32_P23624	2.78499	ABCB10		1251	A_23_P160828	2.27697	C1orf159		1251	A_22_P00019529	2.8208	LOC102724096
	1252	A_22_P00001508	2.8914	LCMT1-AS1		1252	A_33_P3805085	2.78494	FNIP1		1252	A_23_P301896	2.27622	PRDM2		1252	A_23_P138805	2.82076	CHORDC1
	1253	A_23_P28485	2.89102	GCA		1253	A_23_P83931	2.78359	NET1		1253	A_23_P111929	2.27416	OTUD6B		1253	A_21_P0011403	2.81918	GOLGA8IP
	1254	A_33_P3365596	2.89059	NAPB		1254	A_33_P3368453	2.7831	MICA		1254	A_23_P211136	2.27406	BRWD1		1254	A_23_P48747	2.81775	DHRS1
	1255	A_23_P115792	2.8892	PLEKHA1		1255	A_23_P55515	2.78247	RNMT		1255	A_22_P00003351	2.27246	LINC00882		1255	A_23_P342727	2.81724	STARD13
	1256	A_23_P353574	2.88644	NEK7		1256	A_23_P121480	2.78184	CD200		1256	A_24_P238499	2.27143	TYMSOS		1256	A_23_P96599	2.81711	TMSB15B
	1257	A_23_P322116	2.88391	TFAP2E		1257	A_23_P300826	2.78132	C6orf136		1257	A_21_P0004514	2.27017	lnc-XRCC4-1		1257	A_33_P3332112	2.81483	FAS
	1258	A_23_P21495	2.8821	FCGBP		1258	A_23_P10870	2.78065	DOLK		1258	A_21_P0012439	2.26983	TRANK1		1258	A_24_P67027	2.81292	CLK2
	1259	A_24_P272967	2.88185	AVL9		1259	A_22_P00020384	2.77748	SYNJ2BP-COX16		1259	A_23_P158938	2.2686	AP3M1		1259	A_33_P3295066	2.81161	RPL23P8
	1260	A_23_P17275	2.87998	DNAJC27		1260	A_23_P122007	2.77669	C5orf30		1260	A_33_P3389023	2.26807	SRD5A3		1260	A_23_P131646	2.81062	RPIA
	1261	A_23_P37983	2.87798	MT1B		1261	A_33_P3305749	2.77523	RARB		1261	A_23_P15272	2.2679	ABCC6		1261	A_23_P433785	2.80984	P2RX5
	1262	A_33_P3222203	2.87763	OXER1		1262	A_23_P166536	2.77493	BRD1		1262	A_22_P00023104	2.26769	lnc-RREB1-1		1262	A_24_P372553	2.80886	EDRF1
	1263	A_33_P3394395	2.87564	FAM73A		1263	A_33_P3209816	2.7746	DPY19L3		1263	A_23_P41424	2.26695	SLC39A8		1263	A_22_P00002039	2.80873	RASSF8-AS1
	1264	A_23_P211136	2.87557	BRWD1		1264	A_33_P3381127	2.77258	FAS		1264	A_23_P717	2.2666	TMEM206		1264	A_33_P3277198	2.80857	CHST10
	1265	A_23_P314760	2.87398	PRKAG2		1265	A_23_P255569	2.77218	DUS1L		1265	A_24_P276791	2.26648	LRRC42		1265	A_23_P107513	2.80693	CEP76
	1266	A_23_P43726	2.87294	NUP160		1266	A_24_P100277	2.77155	CYB5R3		1266	A_21_P0014623	2.26632	SNHG21		1266	A_33_P3277674	2.80661	FBXL22
	1267	A_23_P64669	2.87275	ZCCHC8		1267	A_23_P214139	2.77018	REV3L		1267	A_23_P134542	2.26601	FOXP2		1267	A_33_P3318671	2.80658	LYPLA2
	1268	A_33_P3340769	2.87271	ADAM9		1268	A_23_P209183	2.76989	COLGALT1		1268	A_21_P0010889	2.26543	NUTM2A-AS1		1268	A_24_P305623	2.80461	TMEM50B
	1269	A_33_P3228072	2.87212	NPHP3		1269	A_33_P3288189	2.76979	RHOBTB3		1269	A_22_P00008459	2.26532	LOC101927221		1269	A_33_P3270509	2.8041	SIAH1
	1270	A_23_P217339	2.8702	PRKX		1270	A_21_P0000262	2.76922	SNORA27		1270	A_32_P156963	2.26514	ACTG1		1270	A_23_P396626	2.80278	SYNRG
	1271	A_23_P164468	2.86965	ADNP2		1271	A_23_P43255	2.76755	FAM49B		1271	A_33_P3255814	2.26394	MRS2		1271	A_23_P161624	2.80246	FOSL1
	1272	A_33_P3423949	2.86811	CBX2		1272	A_23_P344988	2.76703	ICK		1272	A_23_P20852	2.26209	AUH		1272	A_24_P721898	2.80226	BTBD7
	1273	A_33_P3225313	2.86805	FAM91A1		1273	A_33_P3390342	2.7643	LOC100131257		1273	A_24_P216654	2.26192	SOAT1		1273	A_23_P357546	2.79964	PNKD
	1274	A_33_P3239512	2.86781	ZNF836		1274	A_23_P434430	2.7641	ZNF439		1274	A_21_P0003631	2.26179	lnc-RAP1GDS1-3		1274	A_23_P343594	2.7993	USP40
	1275	A_23_P309967	2.86781	DCTN5		1275	A_24_P405981	2.7639	TTC33		1275	A_23_P64669	2.26132	ZCCHC8		1275	A_22_P00006360	2.79924	lnc-FAS-1
	1276	A_24_P111242	2.86552	SVIP		1276	A_23_P138760	2.76022	CLCF1		1276	A_23_P210348	2.26118	COX7A2L		1276	A_23_P146444	2.79909	CORO2A
	1277	A_23_P153941	2.86399	CAMKMT		1277	A_32_P123514	2.75952	PABPC4L		1277	A_33_P3209915	2.26083	PTAR1		1277	A_33_P3315314	2.79907	MT1HL1
	1278	A_24_P945181	2.86351	RBM15B		1278	A_33_P3332112	2.7589	FAS		1278	A_32_P134290	2.26065	ZCCHC2		1278	A_23_P167276	2.79887	PAQR3
	1279	A_23_P55515	2.86224	RNMT		1279	A_33_P3368895	2.75798	lnc-UXS1-4		1279	A_23_P64560	2.25942	PGAP2		1279	A_23_P140256	2.79619	PNP
	1280	A_24_P375819	2.86092	HTR7P1		1280	A_24_P347488	2.75672	PSMC1		1280	A_33_P3321657	2.25827	HSPG2		1280	A_23_P18518	2.79612	TRAM1L1
	1281	A_23_P117546	2.86045	SOS2		1281	A_33_P3316686	2.75629	CYB5R4		1281	A_23_P143446	2.25806	MRPL39		1281	A_23_P63896	2.79605	FAS
	1282	A_24_P142118	2.85877	THBS1		1282	A_24_P129341	2.75622	AKR1B10		1282	A_33_P3227467	2.25673	BNIP2		1282	A_23_P113701	2.79594	PDGFA
	1283	A_23_P110184	2.85794	MSMO1		1283	A_33_P3353170	2.75519	CLTC		1283	A_33_P3293668	2.25637	DENND4C		1283	A_23_P55518	2.79353	SMAD7
	1284	A_23_P62764	2.85772	CCDC28B		1284	A_33_P3335840	2.75364	WDR33		1284	A_24_P200023	2.25447	IL1R1		1284	A_33_P3362611	2.78845	ELTD1
	1285	A_24_P902728	2.85638	CAPRIN1		1285	A_23_P123539	2.75317	PPP2R2A		1285	A_21_P0004442	2.25222	lnc-C5orf63-2		1285	A_33_P3356341	2.78831	MSL1
	1286	A_33_P3316983	2.85488	BBIP1		1286	A_33_P3211423	2.75178	PANK3		1286	A_22_P00016190	2.25126	LOC101928955		1286	A_32_P749354	2.78537	EIF1AD
	1287	A_23_P433791	2.85202	SPRTN		1287	A_24_P285522	2.75107	MAP4K3		1287	A_23_P136573	2.25114	ST3GAL5		1287	A_32_P208424	2.78526	H3F3A
	1288	A_23_P160742	2.85077	GLMN		1288	A_33_P3411075	2.75019	FSCN1		1288	A_22_P00009162	2.2509	LMO7		1288	A_23_P64404	2.78498	FADS3
	1289	A_23_P368154	2.84512	PODN		1289	A_32_P130788	2.75002	SAMD13		1289	A_23_P146209	2.2504	RNF170		1289	A_33_P3302741	2.78435	ZSCAN30
	1290	A_33_P3221528	2.84507	IREB2		1290	A_19_P00802413	2.74899	PIEZO1		1290	A_19_P00800229	2.25014	lnc-IRX3-4		1290	A_23_P121875	2.78336	C5orf28
	1291	A_33_P3306510	2.84479	NUP153		1291	A_33_P3457052	2.74824	lnc-KIAA1919-1		1291	A_33_P3591761	2.25004	FAM91A1		1291	A_23_P133543	2.78307	KLHL3
	1292	A_33_P3239242	2.84205	SPATA6		1292	A_33_P3259393	2.74621	HAPLN3		1292	A_33_P3217704	2.24971	FAM214B		1292	A_22_P00003351	2.78294	LINC00882
	1293	A_23_P118392	2.84163	RASD1		1293	A_33_P3593546	2.74443	MARK3		1293	A_23_P94174	2.24888	MRPL15		1293	A_23_P338479	2.78226	CD274
	1294	A_23_P47527	2.84014	TMEM258		1294	A_24_P375819	2.7438	HTR7P1		1294	A_24_P791669	2.24828	ZNF879		1294	A_22_P00002041	2.7819	lnc-BHLHE41-2
	1295	A_23_P62371	2.8396	TAZ		1295	A_24_P935782	2.74318	ZNF121		1295	A_23_P361841	2.24799	RIMKLB		1295	A_24_P302998	2.78044	ATP5I
	1296	A_23_P211785	2.83909	ZNF35		1296	A_23_P25626	2.74251	BORA		1296	A_23_P500381	2.24787	HTR7		1296	A_21_P0010890	2.779	XLOC_l2_002033
	1297	A_32_P116556	2.83888	ZNF469		1297	A_23_P216568	2.74199	FAM206A		1297	A_24_P751074	2.24758	ETS1		1297	A_23_P369987	2.77788	AREL1
	1298	A_23_P259344	2.8387	CECR6		1298	A_21_P0000479	2.74002	SNORA11D		1298	A_33_P3358208	2.24743	PADI1		1298	A_23_P211957	2.77585	TGFBR2
	1299	A_33_P3406171	2.83829	PABPC5		1299	A_33_P3266265	2.73917	ABHD17B		1299	A_24_P348861	2.24655	TTTY15		1299	A_23_P24751	2.77543	TTC9C
	1300	A_23_P83149	2.83644	ABHD17B		1300	A_23_P15272	2.73846	ABCC6		1300	A_33_P3286146	2.24601	LOC100132891		1300	A_23_P115645	2.77375	CELF2
	1301	A_33_P3217103	2.8362	RBFOX2		1301	A_19_P00320242	2.73788	lnc-SNURF-1		1301	A_23_P148919	2.24473	CPT2		1301	A_23_P380965	2.7732	JKAMP
	1302	A_23_P414899	2.8359	TTC17		1302	A_19_P00316371	2.73773	LOC100506178		1302	A_21_P0000641	2.24438	LINC00959		1302	A_32_P96134	2.77254	DPY19L1
	1303	A_23_P304450	2.835	GATA6		1303	A_33_P3449417	2.73771	KARS		1303	A_24_P193600	2.24374	ZNF174		1303	A_23_P421379	2.77126	IGF2
	1304	A_23_P340922	2.8341	ZNF414		1304	A_33_P3653330	2.73495	MAP2K4		1304	A_24_P387321	2.24363	ZNF44		1304	A_23_P404821	2.77014	KIAA1147
	1305	A_23_P147826	2.83269	RAP2C		1305	A_23_P160828	2.73471	C1orf159		1305	A_23_P100632	2.24338	HN1		1305	A_22_P00014861	2.76992	LOC101928829
	1306	A_33_P3238671	2.82945	C20orf196		1306	A_23_P203900	2.73242	SCARB1		1306	A_23_P76705	2.24287	TUBGCP3		1306	A_23_P406616	2.76826	CCDC71L
	1307	A_23_P342727	2.82771	STARD13		1307	A_33_P3215517	2.73237	RCC2		1307	A_33_P3261700	2.24234	ANKRD13C		1307	A_33_P3406171	2.76758	PABPC5
	1308	A_24_P791669	2.8261	ZNF879		1308	A_33_P3261973	2.72964	AP4B1		1308	A_22_P00004163	2.24204	WWOX		1308	A_23_P304386	2.76713	HIGD2A
	1309	A_23_P97700	2.82479	TXNIP		1309	A_33_P3404959	2.72948	C2orf68		1309	A_23_P211957	2.2414	TGFBR2		1309	A_24_P305223	2.76574	CTAGE1
	1310	A_23_P346405	2.81965	MCU		1310	A_23_P35399	2.72945	ANXA11		1310	A_24_P107859	2.24119	SPRED1		1310	A_24_P139208	2.76003	USP25
	1311	A_22_P00008487	2.81879	lnc-KCNC2-1		1311	A_19_P00810009	2.72939	lnc-SNURF-1		1311	A_33_P3231120	2.23964	CASD1		1311	A_23_P1292	2.75953	ERCC6
	1312	A_23_P25605	2.81682	KBTBD7		1312	A_33_P3345389	2.72897	C20orf194		1312	A_33_P3396891	2.23921	AVPI1		1312	A_33_P3323928	2.75928	OLMALINC
	1313	A_33_P3255404	2.81397	CLDN11		1313	A_24_P217758	2.72786	MFAP3		1313	A_33_P3234939	2.23916	ZNF266		1313	A_23_P385206	2.75924	STX12
	1314	A_23_P23141	2.81365	H3F3A		1314	A_23_P31335	2.72752	ZNF12		1314	A_32_P210252	2.23914	RPL22		1314	A_19_P00320242	2.7582	lnc-SNURF-1
	1315	A_33_P3316456	2.81344	NPL		1315	A_23_P48803	2.72745	TMOD2		1315	A_24_P76879	2.23856	TSPYL1		1315	A_33_P3214446	2.7573	RFC3
	1316	A_23_P117157	2.81309	SUCLA2		1316	A_23_P25073	2.72695	MRPS35		1316	A_23_P419239	2.23853	ETNK1		1316	A_23_P30634	2.75647	BACH2
	1317	A_23_P53137	2.81294	HBG1		1317	A_33_P3842551	2.72677	IKZF2		1317	A_21_P0012907	2.23845	XLOC_l2_012035		1317	A_23_P41424	2.75588	SLC39A8
	1318	A_23_P202905	2.81214	TIRAP		1318	A_22_P00012015	2.72511	lnc-PLD1-2		1318	A_24_P69379	2.2379	CASD1		1318	A_23_P99604	2.75568	G2E3
	1319	A_23_P158096	2.81198	COL27A1		1319	A_23_P24751	2.72298	TTC9C		1319	A_23_P368259	2.23752	EID2B		1319	A_21_P0010545	2.75297	LAMTOR5-AS1
	1320	A_33_P3373541	2.81191	ELAC2		1320	A_23_P35414	2.72265	PPP1R3C		1320	A_23_P214026	2.23721	FBN2		1320	A_23_P2397	2.7528	RASSF3
	1321	A_22_P00025652	2.81101	LOC100288846		1321	A_23_P111037	2.72086	HIST1H3A		1321	A_24_P282762	2.2364	TLK1		1321	A_33_P3339687	2.75034	ZNF669
	1322	A_23_P82941	2.81082	ARFGEF1		1322	A_23_P105833	2.72037	BIVM		1322	A_23_P4489	2.23611	NETO1		1322	A_32_P9842	2.74916	MTMR14
	1323	A_33_P3311245	2.81029	KRTAP19-7		1323	A_23_P144369	2.72012	NAP1L5		1323	A_23_P343594	2.23569	USP40		1323	A_22_P00014317	2.74898	lnc-SERPINB6-1
	1324	A_23_P101737	2.80665	DOT1L		1324	A_24_P945181	2.71773	RBM15B		1324	A_24_P163920	2.2354	FAR1		1324	A_23_P26184	2.74759	DET1
	1325	A_21_P0000394	2.80624	SNORD110		1325	A_33_P3306510	2.71671	NUP153		1325	A_23_P43255	2.23532	FAM49B		1325	A_24_P202139	2.74562	METTL9
	1326	A_24_P350437	2.80604	THAP2		1326	A_23_P63829	2.71464	HSPA14		1326	A_21_P0002276	2.23523	lnc-INSIG2-3		1326	A_33_P3502640	2.74328	DTX2
	1327	A_22_P00018544	2.80457	lnc-TBC1D12-1		1327	A_33_P3265855	2.71235	PRR5-ARHGAP8		1327	A_33_P3219785	2.23516	SOWAHC		1327	A_33_P3247629	2.74224	NECAP1
	1328	A_23_P254842	2.80176	HDHD1		1328	A_33_P3234657	2.71146	PRTG		1328	A_23_P121875	2.23474	C5orf28		1328	A_33_P3363655	2.74158	ANAPC1
	1329	A_24_P363100	2.80024	RGMB		1329	A_33_P3351092	2.71075	KRTAP20-2		1329	A_23_P250283	2.23428	RAB1A		1329	A_23_P250283	2.74104	RAB1A
	1330	A_23_P416894	2.80019	GSAP		1330	A_33_P3389376	2.70718	MDM4		1330	A_33_P3372257	2.23393	HOMER1		1330	A_33_P3217103	2.73747	RBFOX2
	1331	A_23_P353514	2.79991	MSL3		1331	A_33_P3248272	2.70606	UBXN8		1331	A_23_P53763	2.23317	KIAA0226L		1331	A_24_P49447	2.73584	RIC1
	1332	A_19_P00813085	2.79942	lnc-SNURF-1		1332	A_33_P3268723	2.70408	ZKSCAN4		1332	A_24_P74371	2.23208	CTSA		1332	A_33_P3368452	2.73515	MICA
	1333	A_33_P3332018	2.79545	FGL2		1333	A_23_P338479	2.70369	CD274		1333	A_23_P10870	2.23145	DOLK		1333	A_33_P3312212	2.73512	PRKAA1
	1334	A_24_P916141	2.79493	DCAF7		1334	A_23_P154566	2.70289	TOX2		1334	A_23_P214658	2.22995	PBX2		1334	A_23_P145175	2.73496	ZNF318
	1335	A_23_P122915	2.79473	BRI3		1335	A_24_P368575	2.70182	SLC4A7		1335	A_23_P344988	2.2292	ICK		1335	A_33_P3300332	2.73445	HCG2040054
	1336	A_32_P36046	2.79378	C2orf68		1336	A_21_P0000258	2.70146	SNORD26		1336	A_33_P3272080	2.22914	QRFP		1336	A_23_P69840	2.73413	SLC35A4
	1337	A_23_P140907	2.79366	TMEM8A		1337	A_21_P0006933	2.69829	lnc-ZRANB1-2		1337	A_24_P375819	2.22813	HTR7P1		1337	A_33_P3403778	2.73308	ZNF579
	1338	A_23_P127557	2.79358	KBTBD3		1338	A_33_P3308446	2.698	RHOB		1338	A_23_P146444	2.22784	CORO2A		1338	A_24_P409346	2.733	NPEPPS
	1339	A_24_P169688	2.79226	MICB		1339	A_23_P211748	2.69796	GTF2E1		1339	A_32_P101860	2.22745	TMEM106A		1339	A_33_P3368453	2.7312	MICA
	1340	A_24_P171058	2.79216	TMEM64		1340	A_19_P00322762	2.69783	ZNF83		1340	A_24_P118938	2.22626	NOL4L		1340	A_24_P586390	2.73048	LOC100133331
	1341	A_33_P3416772	2.7919	C1orf159		1341	A_23_P38446	2.69768	TNFAIP1		1341	A_23_P342727	2.22607	STARD13		1341	A_23_P134113	2.72748	SLC18B1
	1342	A_23_P91293	2.79029	VAPB		1342	A_33_P3209866	2.69762	KANK1		1342	A_33_P3247629	2.22553	NECAP1		1342	A_33_P3346841	2.72673	YTHDF2
	1343	A_33_P3338928	2.78994	DAB2		1343	A_33_P3375665	2.69717	FOXO3		1343	A_23_P25605	2.22544	KBTBD7		1343	A_33_P3308905	2.72584	CEP57L1
	1344	A_24_P215475	2.78913	ZNF10		1344	A_23_P107513	2.69665	CEP76		1344	A_33_P3253807	2.22544	CEBPG		1344	A_33_P3400424	2.72581	ZNF615
	1345	A_33_P3265270	2.78887	SLC17A5		1345	A_23_P145175	2.69364	ZNF318		1345	A_32_P26330	2.22508	USP10		1345	A_23_P29830	2.72547	CBLB
	1346	A_33_P3331085	2.78853	SEC24A		1346	A_33_P3308905	2.69251	CEP57L1		1346	A_33_P6443530	2.22451	ZNF34		1346	A_33_P3329078	2.72388	HBG1
	1347	A_21_P0000262	2.78786	SNORA27		1347	A_33_P3323068	2.69093	AGPAT4		1347	A_24_P37253	2.22416	LYPD6		1347	A_23_P320897	2.72199	DENND1B
	1348	A_24_P59220	2.78727	POTEF		1348	A_32_P66881	2.69001	TLR4		1348	A_21_P0008584	2.22314	lnc-MKRN3-1		1348	A_23_P35082	2.72124	SESN2
	1349	A_33_P3345504	2.78633	RC3H2		1349	A_22_P00010235	2.68952	MT1B		1349	A_33_P3382709	2.22273	LEMD3		1349	A_23_P37375	2.7203	RPS6KA5
	1350	A_23_P157215	2.78589	BZW2		1350	A_23_P3312	2.68937	ISLR		1350	A_33_P3268723	2.22262	ZKSCAN4		1350	A_23_P209246	2.71923	GLI2
	1351	A_33_P3287735	2.78552	KAT6A		1351	A_23_P147826	2.68891	RAP2C		1351	A_33_P3221528	2.22177	IREB2		1351	A_23_P168019	2.7187	ZKSCAN3
	1352	A_22_P00007424	2.78446	UBXN8		1352	A_24_P252973	2.6882	CLP1		1352	A_23_P25503	2.22156	FNDC3A		1352	A_33_P3291176	2.71849	VMAC
	1353	A_33_P3320538	2.78364	NUPL1		1353	A_33_P3270295	2.68805	FRS3		1353	A_33_P3226050	2.22021	GATSL3		1353	A_24_P86240	2.71682	BMP2K
	1354	A_23_P169978	2.78266	ZNF608		1354	A_24_P394420	2.68796	SFXN1		1354	A_33_P3406171	2.2198	PABPC5		1354	A_24_P82135	2.71494	SECISBP2L
	1355	A_23_P91250	2.78207	ZNF334		1355	A_23_P158938	2.68789	AP3M1		1355	A_23_P100711	2.21899	PMP22		1355	A_32_P25357	2.71447	CDH15
	1356	A_22_P00018258	2.78201	ZNF727		1356	A_33_P7476087	2.68746	THUMPD3-AS1		1356	A_33_P3250289	2.21893	MAPK8		1356	A_24_P62505	2.71216	COLGALT2
	1357	A_33_P3402526	2.78059	CSGALNACT2		1357	A_24_P178602	2.6874	ZNF600		1357	A_33_P3407103	2.21559	YTHDF1		1357	A_24_P251969	2.71145	FGF1
	1358	A_33_P3375528	2.78035	MIER3		1358	A_33_P3425356	2.68707	ARMC8		1358	A_33_P3220381	2.21442	TRAPPC13		1358	A_33_P3381127	2.71138	FAS
	1359	A_33_P3389188	2.77933	TFAM		1359	A_24_P70002	2.68674	LATS2		1359	A_22_P00010958	2.21382	lnc-NRARP-1		1359	A_22_P00020384	2.70931	SYNJ2BP-COX16
	1360	A_33_P3388016	2.77876	TMA7		1360	A_23_P218158	2.68301	SMEK1		1360	A_32_P98502	2.21354	COX5A		1360	A_23_P137248	2.70861	PRKY
	1361	A_24_P154037	2.77739	IRS2		1361	A_23_P215832	2.68266	ATP5J2		1361	A_23_P103442	2.21322	MEAF6		1361	A_33_P3272090	2.70772	PDE4DIP
	1362	A_33_P3259393	2.77734	HAPLN3		1362	A_24_P291133	2.68223	UHMK1		1362	A_33_P3248272	2.21205	UBXN8		1362	A_24_P88775	2.70753	ZNF514
	1363	A_33_P3323928	2.77712	OLMALINC		1363	A_33_P3231120	2.68138	CASD1		1363	A_23_P74278	2.21159	PDE4B		1363	A_23_P157465	2.7073	UBXN8
	1364	A_33_P3211443	2.77675	LRRC8B		1364	A_33_P3211443	2.68059	LRRC8B		1364	A_33_P3374463	2.21149	MFAP3		1364	A_22_P00006109	2.70442	lnc-FAM171B-1
	1365	A_33_P3306264	2.7752	LYPD3		1365	A_24_P250922	2.67864	PTGS2		1365	A_23_P218637	2.21102	RGPD5		1365	A_22_P00016415	2.70382	ADAT1
	1366	A_23_P32861	2.77493	NMD3		1366	A_24_P380330	2.67825	PANK3		1366	A_23_P370142	2.21051	PAFAH1B2		1366	A_23_P59602	2.70218	MIOS
	1367	A_21_P0012884	2.77432	LOC728613		1367	A_33_P3372124	2.67699	TRAFD1		1367	A_23_P51548	2.21033	MGST3		1367	A_33_P3599591	2.70041	PAPPA
	1368	A_32_P34387	2.773	SPATA7		1368	A_33_P3240392	2.67554	FOXO3		1368	A_33_P3291454	2.2097	CCDC172		1368	A_23_P383227	2.69904	S100A1
	1369	A_24_P170763	2.77273	KHNYN		1369	A_23_P250564	2.67521	PRKCE		1369	A_32_P126311	2.20928	SLC38A9		1369	A_23_P95764	2.69885	PRPS1
	1370	A_23_P122007	2.7724	C5orf30		1370	A_23_P148969	2.67171	LRRC40		1370	A_33_P3218178	2.20928	SLC25A53		1370	A_33_P3306264	2.69797	LYPD3
	1371	A_23_P133543	2.77027	KLHL3		1371	A_23_P54636	2.67125	ATP6V0D1		1371	A_24_P772436	2.20906	DCTN1-AS1		1371	A_23_P41246	2.69759	MFSD10
	1372	A_21_P0005169	2.76971	lnc-CRISP2-1		1372	A_23_P53957	2.67019	COX16		1372	A_33_P3314550	2.20884	RAB3A		1372	A_33_P3210338	2.6959	RFX7
	1373	A_33_P3399267	2.76809	IL15RA		1373	A_24_P46130	2.6667	ACPP		1373	A_23_P5441	2.20866	ABCB6		1373	A_23_P312718	2.69525	PNPLA8
	1374	A_33_P3841819	2.76717	THUMPD3-AS1		1374	A_33_P3409099	2.66593	ATXN1		1374	A_23_P4353	2.20726	WSB1		1374	A_21_P0002963	2.69386	lnc-KCTD6-1
	1375	A_33_P3210488	2.76654	COL6A3		1375	A_23_P26895	2.66547	TUBD1		1375	A_33_P3306342	2.20561	OR52N5		1375	A_23_P35414	2.69317	PPP1R3C
	1376	A_23_P250283	2.76595	RAB1A		1376	A_23_P419239	2.66502	ETNK1		1376	A_22_P00002126	2.20489	DGUOK-AS1		1376	A_23_P4443	2.68999	TBX4
	1377	A_23_P212383	2.76582	SACM1L		1377	A_21_P0010889	2.66354	NUTM2A-AS1		1377	A_24_P82135	2.2038	SECISBP2L		1377	A_23_P370142	2.68938	PAFAH1B2
	1378	A_23_P115167	2.76531	LRRC8B		1378	A_23_P205098	2.66335	PDS5B		1378	A_23_P147826	2.20337	RAP2C		1378	A_23_P152963	2.68879	C17orf59
	1379	A_33_P3351559	2.76353	ETNK1		1379	A_22_P00010577	2.6631	RBM26-AS1		1379	A_33_P3216237	2.20249	BZW2		1379	A_24_P84880	2.68737	LOC148709
	1380	A_23_P214026	2.76254	FBN2		1380	A_23_P64343	2.66278	TIMM10		1380	A_33_P3395274	2.20248	ZADH2		1380	A_23_P325040	2.68639	TMPO
	1381	A_24_P252780	2.76164	NHLRC2		1381	A_33_P3209356	2.66267	RFWD2		1381	A_22_P00008586	2.20226	KCTD16		1381	A_33_P3676515	2.68625	SSR4P1
	1382	A_23_P123539	2.7603	PPP2R2A		1382	A_24_P305623	2.66201	TMEM50B		1382	A_23_P304450	2.20173	GATA6		1382	A_23_P166536	2.68432	BRD1
	1383	A_23_P356565	2.76021	RRP8		1383	A_33_P3356701	2.66183	ZDHHC12		1383	A_32_P60223	2.20118	ING5		1383	A_23_P418234	2.68309	PHLPP2
	1384	A_33_P3215093	2.75972	CHIC1		1384	A_33_P3408450	2.66085	TMEM253		1384	A_23_P76350	2.20112	GNB3		1384	A_23_P328836	2.68287	LCOR
	1385	A_33_P3356701	2.75908	ZDHHC12		1385	A_24_P195037	2.65966	C1orf52		1385	A_23_P311885	2.20104	L3MBTL3		1385	A_33_P6559880	2.68029	ZNF518A
	1386	A_33_P3344277	2.75772	HS1BP3		1386	A_23_P103442	2.65877	MEAF6		1386	A_19_P00322121	2.20096	LINC00963		1386	A_23_P55515	2.67977	RNMT
	1387	A_23_P37441	2.757	B2M		1387	A_24_P169688	2.65782	MICB		1387	A_24_P409800	2.20041	KCTD16		1387	A_32_P160972	2.67871	ABRACL
	1388	A_23_P40821	2.7562	HPS3		1388	A_32_P194246	2.65769	CLEC16A		1388	A_19_P00318443	2.19998	lnc-MAGI2-1		1388	A_23_P253571	2.67845	PHF5A
	1389	A_23_P165722	2.75518	EIF4E2		1389	A_22_P00004460	2.65712	LINC01085		1389	A_24_P26897	2.19913	INPP5A		1389	A_33_P3298057	2.67692	ABCC5
	1390	A_22_P00007805	2.75444	HOXA9		1390	A_23_P212383	2.65669	SACM1L		1390	A_24_P238744	2.1987	POTEM		1390	A_24_P163920	2.67554	FAR1
	1391	A_24_P183094	2.75421	ATP13A3		1391	A_23_P409553	2.65569	PPM1A		1391	A_21_P0007356	2.19866	lnc-FTH1-1		1391	A_23_P200199	2.67435	TXNDC12
	1392	A_23_P100196	2.75383	USP10		1392	A_24_P919899	2.65481	ATPAF1		1392	A_33_P6815667	2.1984	RBM26-AS1		1392	A_22_P00018851	2.6737	CELF6
	1393	A_23_P54006	2.75228	HECTD1		1393	A_32_P5276	2.65466	ARHGEF26		1393	A_24_P244356	2.19795	NLRX1		1393	A_23_P309967	2.67356	DCTN5
	1394	A_23_P164737	2.74996	MED26		1394	A_33_P3368313	2.65345	MT1H		1394	A_33_P3386716	2.19769	PPP1R15B		1394	A_23_P152218	2.67206	E2F4
	1395	A_23_P65240	2.74946	COL4A1		1395	A_33_P3418120	2.65321	IPPK		1395	A_23_P502678	2.19545	TM2D2		1395	A_23_P20852	2.67111	AUH
	1396	A_22_P00010350	2.74915	SCEL-AS1		1396	A_33_P3226380	2.65247	LINC01347		1396	A_33_P3240538	2.19505	TUBE1		1396	A_23_P143662	2.67063	PISD
	1397	A_23_P122464	2.7489	ZSCAN9		1397	A_23_P84836	2.65198	NPEPPS		1397	A_23_P126803	2.19458	ARPC5		1397	A_33_P3342160	2.66935	ATG2B
	1398	A_33_P3272080	2.74707	QRFP		1398	A_23_P38813	2.65179	ZNF320		1398	A_24_P124662	2.19359	MAPKAPK5		1398	A_24_P295010	2.66841	SERPINB9
	1399	A_24_P124349	2.74578	PDGFD		1399	A_23_P97853	2.65136	TMEM254		1399	A_23_P341443	2.19307	MNT		1399	A_22_P00003927	2.66735	lnc-CETP-1
	1400	A_24_P116535	2.74523	MMP15		1400	A_23_P41424	2.65133	SLC39A8		1400	A_23_P45365	2.19277	COL4A5		1400	A_33_P3289865	2.66699	PLCL1
	1401	A_23_P205549	2.74302	MAX		1401	A_33_P3388810	2.64898	FPGT-TNNI3K		1401	A_23_P81492	2.19112	RPS14		1401	A_23_P48717	2.66692	NPC2
	1402	A_23_P46149	2.74216	GPR137B		1402	A_21_P0009749	2.6487	ZNF91		1402	A_23_P112825	2.19067	LCMT1		1402	A_23_P336796	2.66561	GXYLT1
	1403	A_33_P3291831	2.74167	CEP55		1403	A_33_P3281036	2.64826	HCG11		1403	A_19_P00322737	2.19035	ZNF254		1403	A_24_P48408	2.66527	RNMT
	1404	A_21_P0000463	2.74139	SNORD105B		1404	A_33_P3247848	2.64815	ZNF814		1404	A_24_P945181	2.18951	RBM15B		1404	A_23_P19754	2.66499	CPA4
	1405	A_23_P321377	2.73968	C1orf216		1405	A_23_P129659	2.64686	ZNF689		1405	A_21_P0007555	2.18946	lnc-WNT1-3		1405	A_33_P3271273	2.66461	HOXB2
	1406	A_23_P144476	2.73913	SPRY1		1406	A_23_P501805	2.64482	LIPT1		1406	A_24_P193943	2.18915	PIGN		1406	A_23_P200780	2.66327	TGFBR3
	1407	A_23_P18372	2.73831	B3GNT5		1407	A_33_P3396120	2.64429	ZNF594		1407	A_33_P3346841	2.18904	YTHDF2		1407	A_23_P404481	2.66103	S1PR1
	1408	A_23_P5568	2.73733	SFT2D3		1408	A_21_P0008662	2.64415	lnc-IL16-2		1408	A_23_P106844	2.18892	MT2A		1408	A_24_P142151	2.66097	LRRC28
	1409	A_23_P300033	2.73689	PDGFRA		1409	A_33_P3264419	2.64303	YTHDF3		1409	A_33_P3296582	2.18856	ARSJ		1409	A_23_P105833	2.66047	BIVM
	1410	A_23_P202501	2.73622	RNLS		1410	A_24_P107859	2.64282	SPRED1		1410	A_32_P208178	2.18708	RPS3A		1410	A_33_P3323742	2.65799	PNRC2
	1411	A_33_P3346841	2.73622	YTHDF2		1411	A_23_P83149	2.64186	ABHD17B		1411	A_24_P305623	2.18704	TMEM50B		1411	A_33_P3220919	2.65656	ADRBK2
	1412	A_23_P154022	2.73492	C2orf44		1412	A_21_P0003631	2.64176	lnc-RAP1GDS1-3		1412	A_33_P3323928	2.18579	OLMALINC		1412	A_23_P60472	2.65579	UBAP2
	1413	A_23_P103442	2.73242	MEAF6		1413	A_24_P759477	2.64065	ITGB8		1413	A_23_P143885	2.1855	ARHGEF3		1413	A_23_P127279	2.65523	FAM35A
	1414	A_21_P0005565	2.73232	lnc-VKORC1L1-1		1414	A_23_P218706	2.63962	ZNF343		1414	A_33_P3301306	2.18503	KMT2C		1414	A_21_P0014306	2.65394	CAPN15
	1415	A_23_P111273	2.7304	TBC1D7		1415	A_23_P64560	2.63884	PGAP2		1415	A_22_P00023486	2.18459	L3MBTL4-AS1		1415	A_23_P502678	2.65309	TM2D2
	1416	A_23_P396626	2.73032	SYNRG		1416	A_23_P42975	2.63856	PRKAR2B		1416	A_32_P19716	2.18419	ZNF697		1416	A_23_P361584	2.65284	TMEM154
	1417	A_24_P264909	2.72942	NDFIP2		1417	A_23_P92154	2.63851	MBD4		1417	A_23_P35082	2.18359	SESN2		1417	A_24_P97836	2.6527	RAD17
	1418	A_33_P3423435	2.72829	ZNF710		1418	A_24_P222835	2.63731	S100PBP		1418	A_24_P941643	2.1834	PLCB1		1418	A_23_P77918	2.65258	HS3ST3B1
	1419	A_23_P35883	2.72791	FOXRED1		1419	A_23_P68505	2.6339	FAM217B		1419	A_32_P4018	2.18329	ROR1		1419	A_33_P3288942	2.6525	FAM107B
	1420	A_23_P254831	2.72725	MAGEB2		1420	A_33_P3312104	2.63377	CTC1		1420	A_23_P102842	2.18322	NFS1		1420	A_33_P3358462	2.65245	GLI2
	1421	A_21_P0010481	2.7267	lnc-C22orf26-2		1421	A_23_P52207	2.63339	BAMBI		1421	A_24_P105298	2.18299	H3F3A		1421	A_23_P215832	2.65211	ATP5J2
	1422	A_23_P144622	2.72627	GNPDA1		1422	A_24_P85181	2.63316	RBSN		1422	A_19_P00811264	2.18005	lnc-TSHZ1-1		1422	A_23_P156993	2.65189	CNOT4
	1423	A_24_P362540	2.72545	ASAP2		1423	A_23_P70719	2.62997	LAMA2		1423	A_22_P00012505	2.17947	lnc-PSMA2-2		1423	A_24_P187799	2.6513	CPED1
	1424	A_23_P427502	2.72433	ZNRF3		1424	A_24_P941930	2.62852	EAF1		1424	A_23_P37441	2.17806	B2M		1424	A_24_P941930	2.65081	EAF1
	1425	A_33_P3672482	2.72107	USP28		1425	A_24_P942370	2.6279	GALNT4		1425	A_33_P3212615	2.1776	TFPI		1425	A_24_P264909	2.6497	NDFIP2
	1426	A_32_P157481	2.7207	ERCC4		1426	A_23_P30634	2.6278	BACH2		1426	A_24_P807031	2.17668	ATP6AP1L		1426	A_23_P154022	2.64915	C2orf44
	1427	A_33_P3327961	2.71997	ZNF615		1427	A_24_P335901	2.62742	ZNF266		1427	A_24_P409346	2.17573	NPEPPS		1427	A_24_P252780	2.6487	NHLRC2
	1428	A_24_P195037	2.71935	C1orf52		1428	A_33_P3263387	2.62647	TTLL4		1428	A_24_P215475	2.17568	ZNF10		1428	A_32_P51237	2.64845	KANK4
	1429	A_23_P319895	2.71732	SETD1B		1429	A_23_P44781	2.62637	CDKAL1		1429	A_23_P15450	2.17503	TMEM100		1429	A_23_P25073	2.64829	MRPS35
	1430	A_23_P431381	2.71726	C14orf80		1430	A_33_P3274756	2.62604	DOPEY1		1430	A_33_P3266873	2.17503	MSL1		1430	A_23_P149221	2.64828	HECTD3
	1431	A_23_P157580	2.71638	SDCBP		1431	A_23_P111995	2.6257	LOXL2		1431	A_24_P195037	2.17491	C1orf52		1431	A_33_P3294237	2.64822	MTF1
	1432	A_23_P161522	2.71626	TMEM134		1432	A_33_P3421626	2.62411	KIAA1147		1432	A_23_P27744	2.1741	FBXO46		1432	A_33_P3233565	2.64773	UROS
	1433	A_23_P107933	2.71491	VRK3		1433	A_23_P4353	2.62166	WSB1		1433	A_23_P1691	2.17381	MMP1		1433	A_23_P23171	2.64582	AGO4
	1434	A_24_P325107	2.71421	FAM160B1		1434	A_23_P47073	2.62156	WDR37		1434	A_23_P138805	2.17335	CHORDC1		1434	A_33_P3267305	2.64454	ANKRD52
	1435	A_23_P51548	2.71364	MGST3		1435	A_33_P3289446	2.62112	LOC100131048		1435	A_23_P35414	2.17137	PPP1R3C		1435	A_32_P41065	2.64383	TMCC1
	1436	A_24_P59494	2.71265	PARP11		1436	A_23_P122233	2.62007	MRPL22		1436	A_23_P101208	2.17077	CYB5A		1436	A_21_P0006726	2.64341	LINC00702
	1437	A_23_P18649	2.71181	FAT4		1437	A_19_P00811048	2.61916	ZEB1-AS1		1437	A_24_P397903	2.17058	ZC2HC1A		1437	A_33_P3339311	2.6434	NUP133
	1438	A_23_P3312	2.71165	ISLR		1438	A_23_P114057	2.6191	SEMA4C		1438	A_33_P3211423	2.17039	PANK3		1438	A_24_P12539	2.6431	KBTBD2
	1439	A_22_P00014779	2.71137	lnc-SLC38A8-1		1439	A_24_P227069	2.61878	GPAM		1439	A_23_P115223	2.17018	HAX1		1439	A_23_P164737	2.64173	MED26
	1440	A_23_P71530	2.71054	TNFRSF11B		1440	A_32_P524014	2.61858	UTRN		1440	A_24_P321511	2.16918	GOLT1B		1440	A_33_P3217704	2.64168	FAM214B
	1441	A_33_P3304382	2.71017	NDUFAF6		1441	A_33_P3219469	2.61846	SCAF11		1441	A_23_P144497	2.1687	RPS3A		1441	A_24_P382401	2.64142	ZNF791
	1442	A_23_P208210	2.70979	ZNF432		1442	A_23_P213592	2.61825	RNF44		1442	A_23_P203013	2.16864	NPAT		1442	A_33_P3300747	2.63974	ADHFE1
	1443	A_33_P3357445	2.70729	TDG		1443	A_23_P200780	2.61781	TGFBR3		1443	A_21_P0010656	2.16771	XLOC_l2_001122		1443	A_23_P58983	2.63936	TBC1D22B
	1444	A_19_P00327415	2.70666	LOC101927405		1444	A_33_P3344277	2.61754	HS1BP3		1444	A_23_P210763	2.1675	JAG1		1444	A_24_P170763	2.63809	KHNYN
	1445	A_24_P46953	2.70539	SGK3		1445	A_23_P160742	2.61698	GLMN		1445	A_21_P0005793	2.16657	lnc-ANGPT2-2		1445	A_23_P74278	2.63658	PDE4B
	1446	A_23_P39813	2.70418	TTC31		1446	A_33_P3227944	2.61605	CRHR1-IT1		1446	A_33_P3264419	2.16621	YTHDF3		1446	A_23_P144369	2.63555	NAP1L5
	1447	A_33_P3425356	2.70302	ARMC8		1447	A_23_P95764	2.6156	PRPS1		1447	A_22_P00013447	2.16564	LOC102724966		1447	A_23_P321160	2.63551	ZNF594
	1448	A_23_P93772	2.70271	HOXA5		1448	A_21_P0005934	2.6156	lnc-HMBOX1-1		1448	A_21_P0007326	2.16545	lnc-FANCF-1		1448	A_33_P3407742	2.63358	PPM1B
	1449	A_22_P00010577	2.7023	RBM26-AS1		1449	A_33_P3268174	2.6152	KBTBD6		1449	A_22_P00015605	2.16518	LOC101927620		1449	A_24_P365349	2.63334	CACNG7
	1450	A_23_P202104	2.70218	PPIF		1450	A_24_P294842	2.61249	ATXN1		1450	A_23_P69791	2.16424	AP1AR		1450	A_23_P91910	2.63283	PLSCR4
	1451	A_22_P00014667	2.70121	lnc-SLC23A1-1		1451	A_21_P0010592	2.61202	LOC100288069		1451	A_22_P00006360	2.1631	lnc-FAS-1		1451	A_23_P48070	2.6328	ING4
	1452	A_23_P86386	2.69966	ZNF669		1452	A_23_P200199	2.61166	TXNDC12		1452	A_23_P69877	2.16192	ZFP62		1452	A_23_P28375	2.6311	GMCL1
	1453	A_33_P3219785	2.69958	SOWAHC		1453	A_23_P320553	2.61125	PPFIA3		1453	A_19_P00319409	2.16174	ERVMER34-1		1453	A_33_P3323068	2.63108	AGPAT4
	1454	A_32_P118586	2.69953	DENND6A		1454	A_23_P421935	2.60851	ATXN7L3		1454	A_24_P226962	2.16054	KIAA0368		1454	A_23_P319895	2.63095	SETD1B
	1455	A_23_P76690	2.69837	UCHL3		1455	A_33_P3416473	2.60851	YAE1D1		1455	A_33_P3278475	2.15946	FOXN2		1455	A_33_P3268763	2.63012	TMUB1
	1456	A_33_P3412613	2.69783	TMPO		1456	A_33_P3350758	2.60828	RASAL2		1456	A_23_P24751	2.1587	TTC9C		1456	A_33_P3316539	2.62986	SLC7A2
	1457	A_21_P0009685	2.69627	TMEM167A		1457	A_33_P3287735	2.60799	KAT6A		1457	A_23_P156355	2.15831	TMEM161B		1457	A_23_P27515	2.62897	PLD3
	1458	A_22_P00004105	2.69608	lnc-CLASP2-1		1458	A_23_P343594	2.60797	USP40		1458	A_21_P0010890	2.15798	XLOC_l2_002033		1458	A_23_P207058	2.6236	SOCS3
	1459	A_23_P309246	2.69574	ZSCAN25		1459	A_24_P171058	2.60675	TMEM64		1459	A_24_P366526	2.15763	SYNGR2		1459	A_33_P3410599	2.62135	FAM46A
	1460	A_22_P00009162	2.69159	LMO7		1460	A_23_P71415	2.60483	WDYHV1		1460	A_24_P154037	2.15643	IRS2		1460	A_23_P144999	2.62134	RAPGEF6
	1461	A_33_P3411075	2.68909	FSCN1		1461	A_23_P205789	2.60457	GABPB1		1461	A_24_P291133	2.15532	UHMK1		1461	A_23_P326170	2.62113	CALM2
	1462	A_33_P3666346	2.68843	AHCTF1		1462	A_33_P3304754	2.60452	TPP2		1462	A_23_P215744	2.15523	CTTNBP2		1462	A_33_P3359413	2.61905	SGTA
	1463	A_32_P66881	2.68785	TLR4		1463	A_33_P3398533	2.60333	PROSER1		1463	A_33_P3396089	2.1547	SLC38A6		1463	A_23_P73982	2.61803	NDC1
	1464	A_23_P300826	2.68767	C6orf136		1464	A_23_P156025	2.60125	IRX2		1464	A_23_P365418	2.15354	ZNF783		1464	A_33_P3398533	2.61766	PROSER1
	1465	A_33_P3294237	2.6855	MTF1		1465	A_24_P221575	2.60003	RUFY3		1465	A_21_P0011741	2.15319	XLOC_l2_007033		1465	A_33_P3241646	2.61558	PANK3
	1466	A_24_P335901	2.68399	ZNF266		1466	A_23_P153037	2.59886	ZNF624		1466	A_24_P276628	2.15296	PPT1		1466	A_23_P160240	2.6142	ACP6
	1467	A_23_P130089	2.68398	IFT20		1467	A_33_P3766959	2.5986	TDP1		1467	A_23_P115645	2.15249	CELF2		1467	A_23_P81650	2.61331	C5orf15
	1468	A_23_P164451	2.68369	TBX2		1468	A_33_P3618429	2.5973	PRKXP1		1468	A_21_P0000131	2.15223	CAMTA1		1468	A_22_P00012743	2.61204	LOC100996437
	1469	A_33_P3318581	2.68327	PLOD2		1469	A_23_P133543	2.59634	KLHL3		1469	A_23_P15654	2.15189	TRAF4		1469	A_32_P101860	2.61198	TMEM106A
	1470	A_24_P928969	2.68264	PTPN3		1470	A_23_P206324	2.59615	HSDL1		1470	A_33_P6816999	2.15168	THUMPD3-AS1		1470	A_33_P3238685	2.61197	TET2
	1471	A_23_P69840	2.68151	SLC35A4		1471	A_33_P3221438	2.59592	XXYLT1		1471	A_24_P178602	2.15087	ZNF600		1471	A_23_P141248	2.61138	SRR
	1472	A_33_P3278187	2.68032	SLC35D2		1472	A_33_P3386364	2.59546	FANCF		1472	A_33_P3358457	2.15086	GLI2		1472	A_23_P52207	2.61108	BAMBI
	1473	A_33_P3374563	2.68013	SPATA7		1473	A_23_P44768	2.59403	TBK1		1473	A_33_P3400547	2.15034	MED21		1473	A_23_P202988	2.61092	AASDHPPT
	1474	A_24_P257416	2.67949	CXCL2		1474	A_23_P366230	2.59279	LATS1		1474	A_32_P144920	2.15027	NECAP1		1474	A_33_P3255814	2.60946	MRS2
	1475	A_24_P276490	2.67901	LYPLA2		1475	A_24_P170763	2.5898	KHNYN		1475	A_23_P43779	2.14834	COPS4		1475	A_23_P200396	2.60919	TMEM234
	1476	A_33_P3676515	2.67874	SSR4P1		1476	A_23_P30495	2.58941	HMGCR		1476	A_23_P85903	2.14793	TLR5		1476	A_33_P3383261	2.60899	SIKE1
	1477	A_23_P218706	2.6757	ZNF343		1477	A_22_P00002041	2.58938	lnc-BHLHE41-2		1477	A_23_P61447	2.14442	ETFDH		1477	A_32_P32254	2.60789	COL6A1
	1478	A_33_P3389178	2.67439	RAPGEF3		1478	A_24_P409800	2.58778	KCTD16		1478	A_21_P0014863	2.14424	PPP2R5C		1478	A_23_P46470	2.60499	ERRFI1
	1479	A_22_P00004331	2.67417	USP31		1479	A_32_P41065	2.58766	TMCC1		1479	A_23_P81650	2.14413	C5orf15		1479	A_33_P3409672	2.6045	DEPDC5
	1480	A_23_P202988	2.67414	AASDHPPT		1480	A_23_P15654	2.5851	TRAF4		1480	A_23_P137543	2.14403	ZNF362		1480	A_23_P327483	2.60355	SPATA6
	1481	A_33_P3577142	2.67254	lnc-ANKRD11-5		1481	A_23_P53137	2.58471	HBG1		1481	A_23_P397293	2.14268	LY6K		1481	A_23_P100220	2.60334	ESRP2
	1482	A_24_P154573	2.67187	ZBTB49		1482	A_23_P144476	2.58384	SPRY1		1482	A_22_P00014326	2.14245	lnc-SERPINC1-1		1482	A_33_P3457052	2.60231	lnc-KIAA1919-1
	1483	A_23_P84836	2.67103	NPEPPS		1483	A_21_P0012237	2.58378	XLOC_l2_009278		1483	A_24_P128145	2.14214	ATF2		1483	A_33_P3301306	2.60091	KMT2C
	1484	A_23_P108761	2.67077	CNOT11		1484	A_33_P3403549	2.5825	CNEP1R1		1484	A_33_P3395028	2.14184	LOC152225		1484	A_23_P393620	2.60079	TFPI2
	1485	A_33_P3221019	2.67068	ZAN		1485	A_23_P132910	2.58247	RBM47		1485	A_24_P100830	2.14138	AMN1		1485	A_33_P3348714	2.60009	FGF9
	1486	A_23_P111995	2.67018	LOXL2		1486	A_23_P365412	2.58231	MFSD4		1486	A_33_P3266410	2.14135	MAZ		1486	A_23_P37327	2.59918	ABCD4
	1487	A_33_P3321205	2.67015	BEGAIN		1487	A_22_P00002297	2.5822	TMEM258		1487	A_32_P77977	2.14132	UTP11L		1487	A_23_P112554	2.59802	COL15A1
	1488	A_33_P3231888	2.67011	C5orf15		1488	A_32_P155776	2.58186	POTEKP		1488	A_33_P3331426	2.14088	XLOC_l2_008130		1488	A_23_P61447	2.59782	ETFDH
	1489	A_23_P395426	2.66995	DIDO1		1489	A_23_P112554	2.58162	COL15A1		1489	A_23_P381714	2.14067	CA13		1489	A_33_P3403044	2.5977	MAT2A
	1490	A_33_P3211423	2.66945	PANK3		1490	A_23_P385206	2.57799	STX12		1490	A_23_P126103	2.14061	CTH		1490	A_24_P414803	2.59745	PLN
	1491	A_23_P411162	2.6693	PER2		1491	A_33_P3231888	2.57754	C5orf15		1491	A_33_P3247205	2.14058	MARC1		1491	A_32_P179740	2.59688	ATXN7L1
	1492	A_24_P409800	2.66783	KCTD16		1492	A_23_P96688	2.57423	SUV420H1		1492	A_23_P94932	2.14047	MMADHC		1492	A_32_P37592	2.59629	SCARNA17
	1493	A_33_P3409672	2.6677	DEPDC5		1493	A_23_P399001	2.57414	CXXC5		1493	A_23_P160336	2.1398	LEFTY1		1493	A_23_P64669	2.59594	ZCCHC8
	1494	A_22_P00023623	2.66582	CTB-178M22.2		1494	A_23_P37983	2.57408	MT1B		1494	A_33_P3241334	2.13813	PSG9		1494	A_24_P370887	2.59337	VAMP3
	1495	A_33_P3383261	2.66448	SIKE1		1495	A_21_P0014379	2.57311	ZNF793-AS1		1495	A_23_P89921	2.13727	ZNF180		1495	A_21_P0011957	2.59207	XLOC_l2_008221
	1496	A_22_P00013909	2.66447	SLC37A4		1496	A_24_P194748	2.57257	ZNF275		1496	A_23_P356565	2.13681	RRP8		1496	A_24_P141736	2.58966	METAP2
	1497	A_23_P64404	2.66414	FADS3		1497	A_23_P346405	2.57214	MCU		1497	A_33_P3274756	2.13677	DOPEY1		1497	A_23_P44768	2.58921	TBK1
	1498	A_23_P207058	2.66361	SOCS3		1498	A_23_P410017	2.57188	TBCEL		1498	A_24_P256337	2.13665	ZNF644		1498	A_23_P45524	2.58792	NGFRAP1
	1499	A_23_P326170	2.66115	CALM2		1499	A_33_P3351559	2.57145	ETNK1		1499	A_23_P133694	2.13501	SLC29A1		1499	A_23_P214091	2.58762	LYPLA1
	1500	A_23_P421935	2.66079	ATXN7L3		1500	A_33_P3409124	2.57034	NR1D2		1500	A_33_P3653330	2.13402	MAP2K4		1500	A_23_P87580	2.58674	ANP32D

## Sheet: MiRNA-targetomes
	S1 Table. Top 1,500 Ago2-IP-enriched probes of each IP experiment and the identified genes in the miRNA-targetomes.
	miRNA-targetome of unstimulated primary lung fibroblasts		miRNA-targetome of TGF-β1-stimulated primary lung fibroblasts
	964 unique genes		945 unique genes
	AASDHPPT		AASDHPPT
	ABCB10		ABCB6
	ABCB6		ABCC5
	ABCC5		ABCC6
	ABCC6		ABHD17B
	ABHD17B		ABHD17C
	ABHD17C		ABRACL
	ABT1		ABT1
	ABTB1		ABTB1
	ACBD5		ACBD5
	ACTG1P20		ACTA2
	ACTR10		ACTG1
	ACVR2B		ACTG1P20
	ADA		ACTR10
	ADAMTS8		ADA
	ADAMTS9		ADAMTS5
	ADCK1		ADAMTS8
	ADHFE1		ADHFE1
	ADM		ADRB2
	ADNP2		ADRBK2
	ADRB2		AFG3L1P
	AFG3L1P		AGPAT4
	AGPAT5		AGPAT5
	AGPAT9		AGPAT9
	AHCTF1		AHCTF1
	AHNAK		AKR1B10
	AKR1B10		ALG13
	ALG13		ALG3
	ALG3		ALG9
	ALG9		AMMECR1
	ALOX5AP		ANKRD33B
	AMER1		ANKRD46
	AMMECR1		ANKRD49
	AMMECR1L		ANO3
	ANKRD33B		AP3M1
	ANKRD46		APAF1
	ANKRD49		APBB3
	ANKRD52		AQP11
	ANXA11		AREL1
	AP1S3		ARFGEF1
	AP2S1		ARHGAP18
	AP3M1		ARHGAP28
	APAF1		ARHGAP42
	APBB3		ARHGEF3
	AQP11		ARID3A
	AREL1		ARID3B
	ARFGEF1		ARL5B
	ARHGAP28		ARMCX2
	ARHGAP42		ARRDC3
	ARHGEF26		ARSJ
	ARID2		ASB13
	ARID3A		ASH1L-AS1
	ARID3B		ASTE1
	ARL5B		ATAD2B
	ARMC7		ATG2B
	ARMC8		ATL2
	ARMCX2		ATOX1
	ARPC2		ATP13A3
	ARRDC3		ATP5G2
	ASB13		ATP5I
	ASTE1		ATP6V1G1
	ATAD2B		ATPAF1
	ATG10		AUH
	ATL2		B3GALTL
	ATOX1		B4GAT1
	ATP13A3		BACH1
	ATP5G2		BACH2
	ATP6V0D1		BAK1
	ATP6V1G1		BAZ2A
	ATPAF1		BAZ2B
	ATXN1		BBC3
	ATXN7L3		BCL2L11
	B3GNT2		BICC1
	B3GNT5		BIVM
	BACH1		BMF
	BACH2		BNIP1
	BAK1		BORA
	BAZ2A		BRI3
	BAZ2B		BRWD1
	BBC3		BRWD3
	BBIP1		BTBD7
	BCL2L11		BTG2
	BMF		BTRC
	BRD1		BZW2
	BRI3		C12orf73
	BRWD1		C12orf76
	BRWD3		C14orf2
	BTBD7		C14orf28
	BTG2		C1orf159
	BTRC		C1orf216
	BZW2		C2orf42
	C11orf54		C2orf44
	C12orf73		C2orf69
	C12orf76		C3orf52
	C14orf28		C5orf15
	C1orf159		C5orf28
	C1orf52		C6orf136
	C1QTNF6		C7orf43
	C2orf69		C8orf58
	C3orf52		C8orf76
	C5orf15		CABYR
	C5orf28		CACNG7
	C5orf30		CALM2
	C6orf136		CAMK1D
	C7orf43		CAPRIN1
	C7orf60		CARF
	C8orf58		CASP3
	C8orf76		CASP4
	C9orf41		CASP5
	CABYR		CBFA2T2
	CACNB2		CCDC28A
	CAMKMT		CCL2
	CAPRIN1		CCL7
	CARF		CCNA2
	CASP3		CCNE1
	CASP4		CCNE2
	CASP5		CCNJ
	CASP8		CCNT2
	CAV2		CCSAP
	CBFA2T2		CD2AP
	CBX2		CDC25A
	CBX3P2		CDC25C
	CCDC28A		CDC7
	CCDC28B		CDH15
	CCDC71L		CDK8
	CCL2		CDKN1B
	CCL7		CDKN1C
	CCNA2		CEBPG
	CCNE1		CELF2
	CCNJ		CELF6
	CCSAP		CEP55
	CD200		CEP57L1
	CD274		CEP76
	CD2AP		CERCAM
	CDC25A		CHAC1
	CDC25C		CHD7
	CDC7		CHD9
	CDCA4		CHORDC1
	CDK8		CISH
	CDKN1B		CITED4
	CDKN1C		CLDN12
	CECR6		CLDN24
	CEP55		CNOT4
	CEP76		CNOT6
	CERCAM		CNOT6L
	CHAC1		COIL
	CHD7		COL27A1
	CHD9		COL3A1
	CHIC1		COL4A1
	CISH		COL4A5
	CITED4		COL5A2
	CLDN11		COPS4
	CLDN12		COPS7B
	CLDN24		CORO2A
	CLP1		COX10
	CNOT11		COX14
	CNOT4		COX5A
	CNOT6		CPA4
	CNOT6L		CPEB2
	COIL		CPEB3
	COL15A1		CPT2
	COL24A1		CRCT1
	COL27A1		CREBRF
	COL3A1		CRY2
	COL4A1		CRYZ
	COL4A5		CTDSPL2
	COL5A2		CTPS2
	COL6A1		CTSA
	COLGALT1		CTTNBP2
	COPS4		CUTC
	COX10		CXCL12
	COX14		CXCL2
	CPA4		CYB5R4
	CPEB2		CYP1B1
	CPEB3		CYP2R1
	CPT2		DCBLD1
	CRADD		DCP1B
	CREBRF		DCP2
	CRY2		DDHD1
	CTB-178M22.2		DDI2
	CTDSPL2		DDX26B
	CTPS2		DENND1B
	CTSA		DFNB31
	CTTNBP2		DICER1
	CUTC		DLD
	CXCL12		DNAJB9
	CXCL2		DNAJC19
	CXCL8		DNAJC27
	CYB5R3		DNM3
	CYP1B1		DNMT3B
	CYP2R1		DOCK10
	DAB2		DOCK4
	DCAF12		DOLK
	DCBLD1		DOPEY1
	DCP1B		DPH3
	DCP2		DPH3P1
	DDHD1		DPY19L1
	DDIT4		DUS1L
	DDX26B		DUSP1
	DENND1B		DUSP10
	DENND4C		DUSP18
	DENND6A		DUSP5
	DEPDC1B		DUSP5P1
	DEPDC5		DUSP6
	DICER1		DYNLT1
	DLX5		E2F3
	DNAJB9		E2F5
	DNAJC19		E2F6
	DNAJC27		E2F7
	DNAJC27-AS1		EAF1
	DNMT3B		ECE2
	DOCK10		EGR1
	DOCK4		EIF2AK3
	DOPEY1		EIF4EBP2
	DPH3		ELF4
	DPH3P1		ELOVL4
	DPY19L1		ELTD1
	DPY19L1P1		EMP1
	DUS1L		ENTPD7
	DUSP1		EPAS1
	DUSP10		EPC1
	DUSP16		EPDR1
	DUSP18		EPG5
	DUSP5		ERCC6
	DUSP5P1		ERH
	DUSP6		ETFDH
	DYNLT1		ETNK1
	E2F3		ETS1
	E2F5		EXOC8
	E2F6		EZH2
	E2F7		FADS3
	ECE2		FAM103A1
	EGR1		FAM124A
	EIF1AD		FAM126B
	EIF4E2		FAM135A
	EIF4EBP2		FAM193B
	ELOVL4		FAM206A
	EMP1		FAM214B
	ENO1-AS1		FAM222B
	ENTPD7		FAM46A
	EPAS1		FAM65B
	EPB41L4B		FAM69B
	EPC1		FAM73A
	EPDR1		FAM84B
	EPG5		FAM96A
	ERCC6		FAR1
	ERH		FASTKD5
	ESYT1		FBN2
	ETFDH		FBXO10
	ETNK1		FBXO3
	ETS1		FBXW7
	EXOC8		FEM1B
	EZH2		FGF2
	FAM103A1		FGF9
	FAM124A		FIGNL2
	FAM126B		FNDC3A
	FAM135A		FNDC3B
	FAM193B		FNIP2
	FAM222B		FOS
	FAM65B		FPGT
	FAM73A		FPGT-TNNI3K
	FAM96A		FRAT2
	FASTKD5		FUCA1
	FBXO10		FUT4
	FBXO3		FZD6
	FBXW7		GAL
	FEM1B		GATA6
	FGD5-AS1		GATM
	FGF2		GATSL3
	FIGN		GBA2
	FIGNL2		GCA
	FKTN		GINS1
	FMO4		GLCCI1
	FMO5		GLI2
	FNDC3B		GLMP
	FNIP1		GLS
	FNIP2		GMCL1
	FOS		GORAB
	FOXN2		GPATCH2L
	FOXQ1		GPCPD1
	FPGT		GPR137B
	FRAT2		GPRC5A
	FSCN1		GPX7
	FUCA1		GTF2B
	FUT4		GTPBP2
	FYTTD1		H19
	FZD6		H2AFV
	GATA6		H3F3A
	GATSL3		HAS2
	GBA2		HAT1
	GCA		HAX1
	GEMIN2		HBG1
	GINS1		HBP1
	GLCCI1		HBS1L
	GLI2		HCG17
	GLMN		HEATR5B
	GLMP		HECTD2
	GLS		HEIH
	GMCL1		HERPUD1
	GORAB		HHEX
	GPATCH2L		HIC1
	GPCPD1		HIC2
	GPR137B		HIVEP1
	GPRC5A		HMGA2
	GPX7		HMGB2
	GSAP		HMGCS1
	GTF2B		HN1
	GTPBP2		HNRNPH3
	H19		HOMEZ
	H2AFV		HOXA3
	H3F3A		HOXA9
	HAPLN3		HOXB2
	HAT1		HSPA14
	HAUS3		HSPG2
	HBG1		HTATIP2
	HBP1		HTR7
	HBS1L		IGDCC3
	HCG11		IGF2
	HDHD1		IGF2BP1
	HECTD2		IGF2BP3
	HEIH		IKZF2
	HERPUD1		IL1RAP
	HIAT1		IL6
	HIC1		IMPA1
	HIC2		ING3
	HIGD2A		INPP5A
	HIVEP1		IPMK
	HMGA2		IPPK
	HMGB2		IQCJ-SCHIP1
	HMGCS1		IRF9
	HNRNPH3		IRGM
	HOMEZ		ISCA1
	HOXA10		ISCU
	HOXA3		JARID2
	HOXA5		JAZF1
	HOXA9		JKAMP
	HOXB2		KANK1
	HS1BP3		KBTBD2
	HSPA14		KCNA3
	HSPG2		KCNK2
	HTATIP2		KCTD16
	HTR7P1		KCTD21
	IBA57		KDM3A
	IFT20		KDM6A
	IGF2		KDM7A
	IGF2BP1		KIAA0368
	IGF2BP3		KIAA0895L
	IKZF2		KIAA0922
	IL1RAP		KIAA1467
	IL6		KIAA1958
	IL6R		KIFAP3
	IMPA1		KLF3
	ING3		KLHDC3
	ING4		KLHL28
	INPP5A		KLHL3
	IPMK		KMT2C
	IPPK		KPNA5
	IQCJ-SCHIP1		KRIT1
	IREB2		KRTAP19-7
	IRGM		KRTAP20-2
	ISCA1		LAMA1
	ISCU		LAPTM4A
	ISLR		LARP4
	JADE1		LBR
	JARID2		LCE2C
	JAZF1		LEF1
	KANK1		LFNG
	KAT6A		LGR4
	KBTBD7		LINC00657
	KCNA3		LINC00882
	KCNRG		LINC01347
	KCNT2		LIPA
	KCTD16		LIPT2
	KCTD21		LMBR1L
	KCTD3		LMO7
	KDM3A		lnc-ABHD16B-1
	KDM5B		lnc-ABT1-2
	KDM6A		lnc-ACER2-1
	KHNYN		lnc-C11orf1-1
	KIAA0895L		lnc-C19orf26-2
	KIAA0922		lnc-CCDC7-4
	KIAA1467		lnc-CHAF1B-2
	KIAA1958		lnc-CLCN3-1
	KIT		lnc-FAS-1
	KLHDC3		lnc-GGCT-1
	KLHL28		lnc-KDM5A-3
	KLHL3		lnc-MIB2-1
	KPNA5		lnc-MTX1-1
	KRTAP19-7		lnc-NLRP3-1
	L3MBTL1		lnc-NRIP2-1
	LAMA2		lnc-OR4M2-7
	LAMC1		lnc-PLD1-2
	LAPTM4A		lnc-PTGES2-1
	LARP4		lnc-RP11-305N23.1.1-1
	LBR		lnc-RP11-33N16.1.1-2
	LCMT1-AS1		lnc-SNURF-1
	LCORL		lnc-SOX1-4
	LEF1		lnc-UMPS-2
	LFNG		LOC100233156
	LGR4		LOC100506379
	LIG4		LOC101927057
	LINC00657		LOC101927712
	LINC00673		LOC101927963
	LINC01160		LOC101928794
	LINC01347		LOC101928955
	LINS		LOC102724966
	LIPA		LOC401320
	LIPT2		LOC441666
	LMBR1L		LOC643733
	LMNB1		LOC728613
	LMO7		LONRF1
	lnc-ABT1-2		LPAR6
	lnc-ACER2-1		LPCAT4
	lnc-AKR1C2-3		LPHN2
	lnc-DBX1-1		LRIG2
	lnc-FANK1-3		LRIG3
	lnc-FAS-1		LRRC1
	lnc-GGCT-1		LRRC42
	lnc-KCNC2-1		LRRC8B
	lnc-MIB2-1		LSM11
	lnc-NLRP3-1		LURAP1
	lnc-NRIP2-1		LURAP1L
	lnc-OR4M2-7		LYPLA1
	lnc-OTOGL-1		LYPLA2
	lnc-RP11-305N23.1.1-1		LYSMD2
	lnc-RP11-33N16.1.1-2		MAGOHB
	lnc-RP11-831A10.1.1-1		MAP2
	lnc-SNURF-1		MAP3K1
	lnc-TBC1D22A-2		MAP3K8
	lnc-THSD4-4		MAP4K2
	lnc-UMPS-2		MAPK6
	lnc-UXS1-4		MAPK8
	lnc-VKORC1L1-1		MARCH7
	lnc-WASF3-1		MAT2A
	lnc-ZNF708-1		MAZ
	LOC100131257		MBOAT1
	LOC100233156		MBTD1
	LOC100240735		MED14OS
	LOC100506379		MESDC1
	LOC101927712		METTL21A
	LOC101927963		MFAP3
	LOC101928794		MFSD9
	LOC101929080		MIDN
	LOC102724096		MIER3
	LOC102724626		MIR210
	LOC286189		MIR3916
	LOC401320		MIR503HG
	LOC441666		MKNK2
	LOC643733		MLLT10
	LOC728613		MMADHC
	LOXL2		MMD
	LPAR6		MMP1
	LPHN2		MNT
	LRIG3		MOGS
	LRRC1		MON2
	LRRC8B		MOV10
	LSM11		MPZL3
	LURAP1		MRPL15
	LURAP1L		MRPL20
	LYPD3		MRPS36
	LYSMD2		MRS2
	LYSMD4		MSL1
	MAGI2-AS3		MT1A
	MAP3K1		MT1B
	MAP3K8		MT1E
	MAP4K2		MT1L
	MAP4K3		MT1M
	MAPK6		MTERF1
	MAPK8		MTF2
	MARCH7		MTFP1
	MAT2A		MTHFR
	MAZ		MVB12B
	MBOAT1		MYC
	MBTD1		MYCBP
	MCL1		MYLIP
	MCU		NABP1
	MEAF6		NARF
	MED26		NCEH1
	MESDC1		NCOA5
	METAP2		NDFIP2
	METTL21A		NDUFA12
	MEX3B		NDUFA2
	MFAP3		NDUFAF6
	MFSD9		NDUFB5
	MICB		NDUFV3
	MIDN		NECAP1
	MIER3		NET1
	MIR210		NFS1
	MIR3916		NGF
	MIR503HG		NHEJ1
	MKNK2		NHLRC3
	MLLT10		NLK
	MMADHC		NLRX1
	MMD		NNT
	MNT		NOD1
	MON2		NOL4L
	MOV10		NOP10
	MRPL15		NPEPPS
	MRPL20		NPHP3
	MRPS36		NR4A1
	MRS2		NR6A1
	MSL1		NREP
	MSL3		NUAK2
	MT1B		NUP50
	MT1E		NUTM2A-AS1
	MT1M		OIP5-AS1
	MTERF1		OLMALINC
	MTF1		OPA3
	MTF2		OTUD4
	MTFP1		OXA1L
	MTHFR		P3H2
	MVB12B		PABPC1
	MYC		PABPC3
	MYCBP		PABPC5
	MYLIP		PAFAH1B2
	N4BP2L1		PANK1
	NAA60		PAQR3
	NABP1		PBX3
	NAP1L3		PCGF3
	NAPB		PCMTD2
	NASP		PCTP
	NCEH1		PCYOX1L
	NDFIP2		PDCD1LG2
	NDUFAF6		PDE4B
	NDUFV3		PDE7A
	NET1		PDE7B
	NFS1		PDHX
	NHEJ1		PDLIM7
	NHLRC3		PDP2
	NID1		PDSS1
	NKRF		PELI1
	NLK		PEX11B
	NLRX1		PEX13
	NNT		PFKFB4
	NOD1		PGM2L1
	NOL4L		PHF19
	NOP10		PHF5A
	NPEPPS		PIEZO1
	NPHP3		PIGC
	NR6A1		PIGP
	NRAS		PIGU
	NREP		PKDCC
	NUAK2		PKIA
	NUDCD1		PKN2
	NUP153		PLAG1
	NUPL1		PLAGL1
	OIP5-AS1		PLAGL2
	OPA3		PLEKHA1
	OTUD3		PLK3
	OTUD4		PLN
	OXA1L		PLOD2
	P3H2		PLSCR4
	PABPC1		PNP
	PABPC3		PNPLA8
	PAFAH1B2		PNRC2
	PAN2		POTEF
	PANK3		POTEKP
	PARD6B		POTEM
	PBX3		POU2F1
	PCGF3		PPIF
	PCMTD2		PPM1A
	PCTP		PPP1CA
	PCYOX1L		PPP1CC
	PDCD1LG2		PPP1R15B
	PDE7A		PPP1R3C
	PDE7B		PPP1R3D
	PDGFA		PPT1
	PDHX		PPT2
	PDLIM7		PRDM1
	PDS5B		PRDM2
	PDSS1		PRDM5
	PELI1		PRKAA1
	PER3		PRKAG2
	PEX11B		PRKX
	PEX13		PRPS1
	PFKFB4		PRPS1L1
	PGAP1		PRR5L
	PGM2L1		PSKH1
	PHF19		PSMA6
	PHF20L1		PSMD5-AS1
	PIGC		PTEN
	PKDCC		PTHLH
	PKIA		PTPN3
	PKN2		PVRL2
	PLAG1		PWWP2A
	PLAGL1		RAB1A
	PLAGL2		RAB28
	PLEKHA1		RAD17
	PLK3		RAD9A
	PLOD2		RALGAPB
	PMP22		RANBP2
	PNN		RARS
	PNP		RASA2
	PNRC2		RASD1
	POTEKP		RASSF8-AS1
	POU2F1		RB1
	PPFIA3		RBM12B
	PPIC		RBM15B
	PPIF		RBM24
	PPM1A		RBM26-AS1
	PPP1CA		RBMS1
	PPP1CC		RCE1
	PPP1R15B		RCHY1
	PPP1R3D		RECK
	PPP2R2A		RFC3
	PPT1		RFFL
	PPT2		RFX7
	PRDM1		RGS16
	PRDM2		RGS2
	PRDM5		RHEBL1
	PRELID2		RHOBTB1
	PRKAA1		RIC1
	PRKAG2		RIMKLB
	PRKX		RIT2
	PRPS1L1		RNF138
	PRR5L		RNF138P1
	PSKH1		RNF141
	PSMA6		RNF170
	PTAR1		RNF216P1
	PTEN		RNF38
	PTPN3		RNF41
	PVRL2		RNFT1
	PXYLP1		RNMT
	QRFP		ROR1
	RAB1A		RPGRIP1L
	RAB28		RPIA
	RAD17		RPL23
	RAD9A		RPL23P8
	RALGAPB		RPN2
	RANBP2		RPUSD3
	RAP2C		RREB1
	RARB		RRP8
	RARS		RTKN
	RASA2		RUFY3
	RASD1		RUNX1
	RASSF3		S100A1
	RB1		S100A11
	RBFOX2		SALL4
	RBM15B		SATB2
	RBM24		SCARNA17
	RBM26-AS1		SCARNA7
	RBM38		SCHIP1
	RBMS1		SCML1
	RC3H2		SDHD
	RCC2		SEC24A
	RCE1		SECISBP2
	RCHY1		SECISBP2L
	RECK		SEMA7A
	RFFL		SERPINB9
	RFX7		SERPINE2
	RGS2		SERTAD3
	RHEBL1		SESN1
	RHOB		SESN2
	RHOBTB1		SETD6
	RIC1		SFXN1
	RIT2		SGK1
	RMND5A		SGK3
	RNF138		SHISA5
	RNF138P1		SIAH1
	RNF170		SIRT1
	RNF216P1		SIRT4
	RNF38		SKIDA1
	RNFT1		SKP2
	RNMT		SLAMF9
	RPL23P8		SLC10A7
	RPN2		SLC16A6
	RPUSD3		SLC17A5
	RRP8		SLC19A2
	RSPH14		SLC25A13
	RTKN		SLC25A37
	RUNX1		SLC25A53
	S100A11		SLC26A6
	S100PBP		SLC2A14
	SACM1L		SLC2A3
	SACS		SLC35D2
	SATB2		SLC35F5
	SCARNA7		SLC38A6
	SCHIP1		SLC38A9
	SCML2		SLC39A8
	SDCBP		SLC40A1
	SDHD		SLC46A3
	SEC24A		SLC5A6
	SECISBP2		SLC7A6
	SECISBP2L		SLC9B1
	SEMA7A		SMARCAD1
	SERTAD3		SMCO4
	SESN1		SMIM13
	SETD6		SMIM3
	SETDB1		SNAPIN
	SFT2D3		SNHG20
	SGK1		SNN
	SGK3		SNORA11B
	SHISA5		SNORA11C
	SHPRH		SNORA13
	SIAH1		SNORA27
	SIKE1		SNORA81
	SIRT1		SNORD27
	SIRT4		SNORD58C
	SKP2		SNX16
	SLAIN2		SNX24
	SLAMF9		SNX4
	SLC10A7		SOCS1
	SLC14A1		SOS2
	SLC17A5		SPCS1
	SLC18B1		SPG7
	SLC19A2		SPRR2E
	SLC25A13		SPRY1
	SLC25A37		SPRY4
	SLC26A6		SPRYD4
	SLC2A14		SRD5A3
	SLC2A3		SS18L1
	SLC35D2		SSH2
	SLC35F5		ST3GAL6
	SLC39A10		STARD13
	SLC40A1		STK35
	SLC45A4		STK38L
	SLC46A3		STK39
	SLC4A7		STK40
	SLC5A6		STRADB
	SLC9B1		STX12
	SMARCAD1		STX3
	SMIM13		SUCO
	SMIM3		SUV420H2
	SNHG20		SWSAP1
	SNN		SYNJ2BP-COX16
	SNORA27		SYNRG
	SNORA45A		SYVN1
	SNORA81		TAC4
	SNORD64		TANC1
	SNRK		TARBP2
	SNX24		TBC1D7
	SNX4		TBP
	SOCS1		TBPL1
	SOCS3		TCF7L1
	SOCS7		TDG
	SOS2		TEKT4
	SOWAHC		TEKT4P2
	SOX5		TET1
	SPATA7		TET2
	SPCS1		TFAM
	SPG7		TGFBR2
	SPRY1		THAP5
	SPRY4		THEM4
	SPRYD4		TICRR
	SRD5A1		TIMM8B
	SRD5A3		TLDC1
	SS18L1		TLK1
	SSH2		TM2D2
	STARD13		TMA7
	STK38L		TMED5
	STK39		TMEM101
	STK40		TMEM106A
	STX3		TMEM133
	SUCO		TMEM150A
	SUV420H1		TMEM167A
	SUV420H2		TMEM177
	SWSAP1		TMEM198B
	SYNRG		TMEM2
	SYVN1		TMEM206
	TAF11		TMEM245
	TANC1		TMEM246
	TARBP2		TMEM50B
	TBC1D22B		TMEM64
	TBC1D7		TMEM8A
	TBP		TMSB15B
	TBPL1		TMTC4
	TCF7L1		TNFAIP3
	TCP11L2		TNFRSF11B
	TDG		TNFRSF12A
	TEKT4		TNFSF10
	TEKT4P2		TNFSF4
	TET1		TNFSF9
	TET2		TNRC6A
	TFAM		TOR2A
	THUMPD3-AS1		TP53INP1
	TICRR		TRANK1
	TIMM8B		TRAPPC1
	TLDC1		TRAPPC13
	TLR4		TRIB1
	TM2D2		TRIM23
	TMA7		TSC22D2
	TMED5		TSC22D3
	TMEM101		TSPAN9
	TMEM133		TSPYL1
	TMEM134		TTC17
	TMEM150A		TTC30B
	TMEM167A		TTC9C
	TMEM177		TTLL11
	TMEM18		TUSC2
	TMEM198B		TYMSOS
	TMEM2		U2SURP
	TMEM245		UBN2
	TMEM246		UBTD2
	TMEM253		UBXN8
	TMEM258		UCHL3
	TMEM64		UGT3A2
	TMEM8A		UHMK1
	TMTC3		ULK3
	TMTC4		UQCR10
	TNFAIP3		USP10
	TNFRSF11B		USP37
	TNFSF10		USP40
	TNFSF9		USP44
	TNRC6A		USP45
	TOR2A		USPL1
	TP53INP1		UTY
	TRANK1		VAPB
	TRAPPC1		VCPKMT
	TRIB1		VMAC
	TRIB2		VPS36
	TRIM23		VPS4B
	TRMT10A		VRK3
	TSC22D2		WASF1
	TSC22D3		WDYHV1
	TSPAN9		WEE1
	TTC17		WIPI1
	TTC30B		WSB1
	TTLL11		XKR8
	TUSC2		XLOC_l2_002033
	TXNIP		XLOC_l2_006665
	UBN2		XLOC_l2_006958
	UBTD2		XLOC_l2_008221
	UBXN8		XLOC_l2_010013
	UCHL3		XLOC_l2_013439
	UHMK1		XLOC_l2_015451
	ULK3		XLOC_l2_015738
	UQCR10		XPO6
	USP10		XYLT2
	USP28		YOD1
	USP37		YRDC
	USP40		YTHDF2
	USP44		YTHDF3
	USP45		ZADH2
	USPL1		ZBED4
	VCPKMT		ZBTB34
	VMAC		ZBTB39
	VPS36		ZBTB49
	VPS4B		ZBTB5
	VRK3		ZCCHC10
	WASF1		ZCCHC2
	WEE1		ZCCHC3
	WIPI1		ZCCHC8
	XKR8		ZCCHC9
	XLOC_l2_006958		ZDHHC13
	XLOC_l2_009278		ZEB2
	XLOC_l2_009968		ZFAND3
	XLOC_l2_015451		ZFAND5
	XXYLT1		ZFHX3
	XYLT2		ZFHX4
	YOD1		ZFP36
	YRDC		ZFP36L1
	YTHDF3		ZFP37
	ZADH2		ZFYVE16
	ZBED4		ZFYVE26
	ZBTB34		ZHX1-C8orf76
	ZBTB39		ZKSCAN4
	ZBTB5		ZNF100
	ZCCHC10		ZNF107
	ZCCHC2		ZNF121
	ZCCHC3		ZNF136
	ZCCHC8		ZNF138
	ZCCHC9		ZNF141
	ZDHHC12		ZNF180
	ZDHHC13		ZNF195
	ZEB2		ZNF208
	ZFAND3		ZNF211
	ZFAND5		ZNF217
	ZFHX3		ZNF222
	ZFHX4		ZNF253
	ZFP36		ZNF254
	ZFP36L1		ZNF257
	ZFP37		ZNF266
	ZFYVE16		ZNF267
	ZFYVE26		ZNF273
	ZHX1-C8orf76		ZNF281
	ZKSCAN3		ZNF284
	ZKSCAN4		ZNF295-AS1
	ZNF100		ZNF3
	ZNF107		ZNF320
	ZNF121		ZNF337-AS1
	ZNF136		ZNF341
	ZNF138		ZNF346
	ZNF141		ZNF35
	ZNF180		ZNF362
	ZNF195		ZNF429
	ZNF208		ZNF430
	ZNF217		ZNF439
	ZNF253		ZNF44
	ZNF254		ZNF442
	ZNF257		ZNF473
	ZNF266		ZNF479
	ZNF267		ZNF486
	ZNF268		ZNF493
	ZNF273		ZNF543
	ZNF275		ZNF549
	ZNF280B		ZNF567
	ZNF281		ZNF579
	ZNF3		ZNF595
	ZNF320		ZNF606
	ZNF337-AS1		ZNF615
	ZNF341		ZNF626
	ZNF343		ZNF658
	ZNF346		ZNF662
	ZNF35		ZNF669
	ZNF362		ZNF675
	ZNF429		ZNF676
	ZNF430		ZNF678
	ZNF439		ZNF680
	ZNF44		ZNF681
	ZNF473		ZNF682
	ZNF479		ZNF699
	ZNF486		ZNF700
	ZNF492		ZNF709
	ZNF493		ZNF714
	ZNF518A		ZNF718
	ZNF530		ZNF721
	ZNF543		ZNF726
	ZNF567		ZNF727
	ZNF572		ZNF728
	ZNF594		ZNF729
	ZNF595		ZNF730
	ZNF626		ZNF732
	ZNF644		ZNF736
	ZNF658		ZNF737
	ZNF662		ZNF738
	ZNF675		ZNF783
	ZNF676		ZNF791
	ZNF678		ZNF792
	ZNF682		ZNF793-AS1
	ZNF699		ZNF816
	ZNF700		ZNF823
	ZNF714		ZNF844
	ZNF718		ZNF846
	ZNF721		ZNF85
	ZNF726		ZNF880
	ZNF727		ZNF91
	ZNF728		ZNF92
	ZNF729		ZNF93
	ZNF730		ZNF99
	ZNF732		ZNFX1
	ZNF736		ZPLD1
	ZNF737		ZSCAN29
	ZNF738		ZSWIM4
	ZNF783		ZSWIM6
	ZNF791		ZSWIM7
	ZNF792
	ZNF816
	ZNF823
	ZNF827
	ZNF844
	ZNF85
	ZNF876P
	ZNF879
	ZNF880
	ZNF91
	ZNF92
	ZNF93
	ZNF99
	ZNFX1
	ZNRF2
	ZSCAN29
	ZSWIM4
	ZSWIM6
	ZSWIM7
